# Supplementary material for: Tri­carbonyl­chlorido­(6′,7′-di­hydro-5′H-spiro­[cyclo­pentane-1,6′-dipyrido[3,2-d:2′,3′-f][1,3]diazepine]-κ2 N 1,N 11)rhenium(I)
Source: Acta Crystallogr Sect E Struct Rep Online. 2013 Sep 4;69(Pt 10):m526. doi: 10.1107/S1600536813023076 (PMC3790341; doi:10.1107/S1600536813023076)
Supplement: Supplementary file 1 [file e-69-0m526-sup1.cif]

##############################################################################
#                                                                            #
# This CIF contains the data in a paper accepted for publication in          #
# Acta Crystallographica Section E. It conforms to the requirements of       #
# Notes for Authors for Acta Crystallographica Section E, and has been       #
# peer reviewed under the auspices of the IUCr Commission on Journals.       #
#                                                                            #
# Full details of the Crystallographic Information File format               #
# are given in the paper "The Crystallographic Information File (CIF):       #
# a New Standard Archive File for Crystallography" by S. R. Hall, F. H.      #
# Allen and I. D. Brown [Acta Cryst. (1991), A47, 655-685].                  #
#                                                                            #
# The current version of the core CIF dictionary is obtainable from          #
# ftp://ftp.iucr.org/pub/cif_core.dic.                                       #
#                                                                            #
# Software is freely available for graphical display of the structure(s)     #
# in this CIF. For information consult the CIF software page                 #
# http://www.iucr.org/resources/cif/software.                                #
#                                                                            #
# This file may be used for bona fide research purposes within the           #
# scientific community so long as proper attribution is given to the journal # 
# article from which it was obtained.                                        #
#                                                                            #
##############################################################################
data_global
_audit_creation_method     'APEX2 v2011.4-1'
_journal_date_recd_electronic     2013-08-07
_journal_date_accepted     2013-08-16
_journal_name_full     'Acta Crystallographica, Section E'
_journal_year     2013
_journal_volume     69
_journal_issue     10
_journal_page_first     m526
_journal_page_last     m526
_journal_paper_category     QM
_journal_paper_doi     10.1107/S1600536813023076
_journal_coeditor_code     LH5644
_publ_contact_author_name     'Harding, Lindsay P.'
_publ_contact_author_address
;
Department of Chemical & Biological Sciences
University of Huddersfield
Queensgate
Huddersfield HD1 3DH
England
;
_publ_contact_author_email     'l.p.harding@hud.ac.uk'
_publ_contact_author_fax     '+44 1484 472182'
_publ_contact_author_phone     '+44 1484 472434'
_publ_section_title
;\
Tricarbonylchlorido(6',7'-dihydro-5'<i>H</i>-spiro[cyclopentane-1,6'-\
dipyrido[3,2-<i>d</i>:2',3'-<i>f</i>][1,3]diazepine]-\k^2^<i>N</i>^1^,\
<i>N</i>^11^)rhenium(I)
;
loop_
    _publ_author_name
    _publ_author_footnote
    _publ_author_address
    'Clegg, Oliver R.' .
;
Department of Chemical & Biological Sciences
University of Huddersfield
Queensgate
Huddersfield HD1 3DH
England
;
    'Harding, Lindsay P.' .
;
Department of Chemical & Biological Sciences
University of Huddersfield
Queensgate
Huddersfield HD1 3DH
England
;
    'Miller, John W.' .
;
Department of Chemical & Biological Sciences
University of Huddersfield
Queensgate
Huddersfield HD1 3DH
England
;
    'Rice, Craig R.' .
;
Department of Chemical & Biological Sciences
University of Huddersfield
Queensgate
Huddersfield HD1 3DH
England
;
_publ_section_synopsis     .
data_I
_chemical_name_systematic
;\
Tricarbonylchlorido(6',7'-dihydro-5'<i>H</i>-spiro[cyclopentane-1,6'-\
dipyrido[3,2-<i>d</i>:2',3'-<i>f</i>][1,3]diazepine]-\
\k^2^<i>N</i>^1^,<i>N</i>^11^)rhenium(I)
;
_chemical_name_common     ?
_chemical_formula_moiety     'C18 H16 Cl N4 O3 Re'
_chemical_formula_sum     'C18 H16 Cl N4 O3 Re'
_chemical_formula_iupac     '[Re Cl (C15 H16 N4) (C O)3]'
_chemical_formula_weight     558.00
_chemical_melting_point     ?
_space_group_crystal_system     orthorhombic
_space_group_name_H-M_alt     'P b c a'
_space_group_name_Hall     '-P 2ac 2ab'
loop_
    _space_group_symop_operation_xyz
    'x, y, z'
    '-x+1/2, -y, z+1/2'
    '-x, y+1/2, -z+1/2'
    'x+1/2, -y+1/2, -z'
    '-x, -y, -z'
    'x-1/2, y, -z-1/2'
    'x, -y-1/2, z-1/2'
    '-x-1/2, y-1/2, z'
_cell_length_a     12.1162(5)
_cell_length_b     11.9638(5)
_cell_length_c     24.9181(9)
_cell_angle_alpha     90
_cell_angle_beta     90
_cell_angle_gamma     90
_cell_volume     3612.0(2)
_cell_formula_units_Z     8
_cell_measurement_reflns_used     9921
_cell_measurement_theta_min     2.8980
_cell_measurement_theta_max     39.3170
_cell_measurement_temperature     150.(2)
_cell_special_details     ?
_exptl_crystal_description     block
_exptl_crystal_colour     'yellow'
_exptl_crystal_size_max     0.500
_exptl_crystal_size_mid     0.500
_exptl_crystal_size_min     0.200
_exptl_crystal_density_diffrn     2.052
_exptl_crystal_density_meas     ?
_exptl_crystal_density_method     'not measured'
_exptl_crystal_F_000     2144
_exptl_absorpt_coefficient_mu     6.904
_exptl_absorpt_correction_type     multi-scan
_exptl_absorpt_process_details     '(SADABS; Bruker, 2009)'
_exptl_absorpt_correction_T_min     0.16
_exptl_absorpt_correction_T_max     0.34
_exptl_special_details
;
;
_diffrn_ambient_temperature     150(2)
_diffrn_radiation_type     MoK\a
_diffrn_radiation_wavelength     0.71073
_diffrn_radiation_monochromator     graphite
_diffrn_measurement_device_type     'Bruker APEXII CCD'
_diffrn_measurement_method     '\f and \w scans'
_diffrn_detector_area_resol_mean     8.3333
_diffrn_reflns_number     45382
_diffrn_reflns_av_R_equivalents     0.0525
_diffrn_reflns_av_sigmaI/netI     0.0521
_diffrn_reflns_theta_min     2.34
_diffrn_reflns_theta_max     39.39
_diffrn_reflns_theta_full     39.39
_diffrn_measured_fraction_theta_max     0.998
_diffrn_measured_fraction_theta_full     0.998
_diffrn_reflns_limit_h_min     -21
_diffrn_reflns_limit_h_max     20
_diffrn_reflns_limit_k_min     -21
_diffrn_reflns_limit_k_max     13
_diffrn_reflns_limit_l_min     -44
_diffrn_reflns_limit_l_max     41
_refine_special_details
;
Refinement of <i>F</i>^2^ against ALL reflections. The weighted <i>R</i>-factor
<i>wR</i> and goodness of fit <i>S</i> are based on <i>F</i>^2^, conventional
<i>R</i>-factors <i>R</i> are based on <i>F</i>, with <i>F</i> set to zero for
negative <i>F</i>^2^. The threshold expression of <i>F</i>^2^ >
\s(<i>F</i>^2^) is used only for calculating <i>R</i>-factors(gt) <i>etc</i>.
and is not relevant to the choice of reflections for refinement.
<i>R</i>-factors based on <i>F</i>^2^ are statistically about twice as large
as those based on <i>F</i>, and <i>R</i>- factors based on ALL data will be
even larger.
;
_reflns_number_total     10757
_reflns_number_gt     7941
_reflns_threshold_expression     I>2\s(I)
_refine_ls_structure_factor_coef     Fsqd
_refine_ls_matrix_type     full
_refine_ls_R_factor_all     0.0611
_refine_ls_R_factor_gt     0.0372
_refine_ls_wR_factor_gt     0.0676
_refine_ls_wR_factor_ref     0.0749
_refine_ls_goodness_of_fit_ref     1.041
_refine_ls_restrained_S_all     1.041
_refine_ls_number_reflns     10757
_refine_ls_number_parameters     244
_refine_ls_number_restraints     0
_refine_ls_hydrogen_treatment     constr
_refine_ls_weighting_scheme     calc
_refine_ls_weighting_details
         'calc w=1/[\s^2^(Fo^2^)+(0.0093P)^2^+8.4209P] where P=(Fo^2^+2Fc^2^)/3'
_atom_sites_solution_hydrogens     geom
_atom_sites_solution_primary     direct
_atom_sites_solution_secondary     difmap
_refine_ls_shift/su_max     0.002
_refine_ls_shift/su_mean     0.000
_refine_diff_density_max     2.276
_refine_diff_density_min     -5.293
_refine_ls_extinction_method     none
_refine_ls_extinction_coef     ?
loop_
    _atom_type_symbol
    _atom_type_description
    _atom_type_scat_dispersion_real
    _atom_type_scat_dispersion_imag
    _atom_type_scat_source
    C C 0.0033 0.0016 'International Tables Vol C Tables 4.2.6.8 and 6.1.1.4'
    H H 0.0000 0.0000 'International Tables Vol C Tables 4.2.6.8 and 6.1.1.4'
    N N 0.0061 0.0033 'International Tables Vol C Tables 4.2.6.8 and 6.1.1.4'
    O O 0.0106 0.0060 'International Tables Vol C Tables 4.2.6.8 and 6.1.1.4'
    Cl Cl 0.1484 0.1585 'International Tables Vol C Tables 4.2.6.8 and 6.1.1.4'
    Re Re -1.0185 7.2310 'International Tables Vol C Tables 4.2.6.8 and 6.1.1.4'
_computing_data_collection     'APEX2 (Bruker, 2009)'
_computing_cell_refinement     'SAINT (Bruker, 2009)'
_computing_data_reduction     'SAINT (Bruker, 2009)'
_computing_structure_solution     'SHELXS97 (Sheldrick, 2008)'
_computing_structure_refinement     'SHELXL97 (Sheldrick, 2008)'
_computing_molecular_graphics     'OLEX2 (Dolomanov <i>et al.</i>, 2009)'
_computing_publication_material     'OLEX2 (Dolomanov <i>et al.</i>, 2009)'
loop_
    _atom_site_type_symbol
    _atom_site_label
    _atom_site_fract_x
    _atom_site_fract_y
    _atom_site_fract_z
    _atom_site_U_iso_or_equiv
    _atom_site_adp_type
    _atom_site_calc_flag
    _atom_site_refinement_flags
    _atom_site_occupancy
    _atom_site_disorder_assembly
    _atom_site_disorder_group
    Re Re1 0.454601(7) 0.268496(9) 0.14683(4) 0.01301(3) Uani d . 1 . .
    Cl Cl1 0.61326(5) 0.24039(6) 0.08383(3) 0.01986(12) Uani d . 1 . .
    N N1 0.39870(16) 0.38723(19) 0.08695(8) 0.0143(4) Uani d . 1 . .
    N N2 0.53943(17) 0.4231(2) 0.16399(9) 0.0156(4) Uani d . 1 . .
    N N3 0.4418(2) 0.6806(2) 0.04288(10) 0.0216(5) Uani d . 1 . .
    H H3A 0.4175 0.7169 0.0145 0.026 Uiso calc R 1 . .
    N N4 0.61142(17) 0.6801(2) 0.09197(9) 0.0170(4) Uani d . 1 . .
    H H4 0.6735 0.6957 0.0752 0.02 Uiso calc R 1 . .
    O O1 0.55829(19) 0.1241(2) 0.23572(10) 0.0301(5) Uani d . 1 . .
    O O2 0.3300(2) 0.0584(2) 0.10992(12) 0.0425(7) Uani d . 1 . .
    O O3 0.2621(2) 0.3006(3) 0.22352(12) 0.0467(7) Uani d . 1 . .
    C C1 0.3219(2) 0.3577(2) 0.05113(10) 0.0177(5) Uani d . 1 . .
    H H1 0.2898 0.2854 0.0533 0.021 Uiso calc R 1 . .
    C C2 0.2877(2) 0.4305(3) 0.01061(10) 0.0191(5) Uani d . 1 . .
    H H2 0.2351 0.4073 -0.0154 0.023 Uiso calc R 1 . .
    C C3 0.3314(2) 0.5352(3) 0.00911(10) 0.0182(5) Uani d . 1 . .
    H H3 0.3084 0.5854 -0.0182 0.022 Uiso calc R 1 . .
    C C4 0.41063(19) 0.5711(2) 0.04738(9) 0.0149(4) Uani d . 1 . .
    C C5 0.44682(18) 0.4917(2) 0.08588(9) 0.0131(4) Uani d . 1 . .
    C C6 0.53279(19) 0.5069(2) 0.12741(9) 0.0133(4) Uani d . 1 . .
    C C7 0.60801(19) 0.5965(2) 0.13002(10) 0.0153(4) Uani d . 1 . .
    C C8 0.6856(2) 0.5981(3) 0.17185(12) 0.0211(5) Uani d . 1 . .
    H H8 0.737 0.6578 0.1742 0.025 Uiso calc R 1 . .
    C C9 0.6876(2) 0.5138(3) 0.20945(12) 0.0242(6) Uani d . 1 . .
    H H9 0.7393 0.515 0.2381 0.029 Uiso calc R 1 . .
    C C10 0.6127(2) 0.4277(3) 0.20445(11) 0.0219(5) Uani d . 1 . .
    H H10 0.6129 0.3697 0.2305 0.026 Uiso calc R 1 . .
    C C11 0.5101(2) 0.7430(2) 0.07960(11) 0.0173(5) Uani d . 1 . .
    C C12 0.5445(3) 0.8552(3) 0.05556(13) 0.0249(6) Uani d . 1 . .
    H H12A 0.481 0.8927 0.0382 0.03 Uiso calc R 1 . .
    H H12B 0.604 0.8453 0.0287 0.03 Uiso calc R 1 . .
    C C13 0.5857(3) 0.9228(3) 0.10410(14) 0.0303(7) Uani d . 1 . .
    H H13A 0.5668 1.0029 0.1 0.036 Uiso calc R 1 . .
    H H13B 0.6667 0.9157 0.108 0.036 Uiso calc R 1 . .
    C C14 0.5256(3) 0.8717(3) 0.15337(13) 0.0319(7) Uani d . 1 . .
    H H14A 0.5796 0.84 0.179 0.038 Uiso calc R 1 . .
    H H14B 0.4815 0.9295 0.1721 0.038 Uiso calc R 1 . .
    C C15 0.4503(2) 0.7797(3) 0.13103(13) 0.0228(5) Uani d . 1 . .
    H H15A 0.3758 0.8091 0.1229 0.027 Uiso calc R 1 . .
    H H15B 0.4435 0.7168 0.1567 0.027 Uiso calc R 1 . .
    C C16 0.5196(2) 0.1764(3) 0.20172(11) 0.0189(5) Uani d . 1 . .
    C C17 0.3787(2) 0.1363(3) 0.12295(12) 0.0228(5) Uani d . 1 . .
    C C18 0.3353(2) 0.2923(3) 0.19437(12) 0.0238(6) Uani d . 1 . .
loop_
    _atom_site_aniso_label
    _atom_site_aniso_U_11
    _atom_site_aniso_U_22
    _atom_site_aniso_U_33
    _atom_site_aniso_U_12
    _atom_site_aniso_U_13
    _atom_site_aniso_U_23
    Re1 0.01383(4) 0.01096(5) 0.01425(4) 0.00013(3) 0.00075(3) -0.00102(3)
    Cl1 0.0199(2) 0.0217(3) 0.0180(2) 0.0056(2) 0.00425(19) 0.0036(2)
    N1 0.0139(7) 0.0123(10) 0.0166(8) 0.0004(7) -0.0027(6) -0.0025(7)
    N2 0.0174(8) 0.0125(10) 0.0170(8) 0.0000(7) -0.0035(7) 0.0010(7)
    N3 0.0285(11) 0.0178(13) 0.0183(9) -0.0037(9) -0.0082(8) 0.0047(8)
    N4 0.0163(8) 0.0146(11) 0.0202(9) -0.0006(7) 0.0012(7) 0.0025(8)
    O1 0.0363(12) 0.0265(13) 0.0275(11) 0.0024(9) -0.0035(9) 0.0085(10)
    O2 0.0472(15) 0.0211(14) 0.0590(18) -0.0087(11) -0.0202(13) -0.0053(12)
    O3 0.0349(13) 0.058(2) 0.0469(16) 0.0043(13) 0.0198(12) -0.0117(15)
    C1 0.0174(9) 0.0164(13) 0.0193(10) -0.0012(8) -0.0041(8) -0.0063(9)
    C2 0.0177(10) 0.0242(15) 0.0156(10) 0.0013(9) -0.0036(8) -0.0039(9)
    C3 0.0194(10) 0.0227(15) 0.0126(9) -0.0005(9) -0.0032(8) 0.0007(9)
    C4 0.0163(9) 0.0160(13) 0.0125(9) -0.0004(8) -0.0002(7) -0.0004(8)
    C5 0.0143(8) 0.0128(11) 0.0121(8) 0.0008(7) -0.0019(7) -0.0009(7)
    C6 0.0166(9) 0.0100(11) 0.0132(9) -0.0001(7) -0.0015(7) -0.0010(7)
    C7 0.0157(9) 0.0118(12) 0.0183(10) 0.0010(8) -0.0021(8) -0.0019(8)
    C8 0.0201(10) 0.0182(14) 0.0250(12) -0.0054(9) -0.0067(9) -0.0023(10)
    C9 0.0241(12) 0.0233(16) 0.0252(13) -0.0047(10) -0.0120(10) 0.0025(11)
    C10 0.0249(12) 0.0205(15) 0.0205(11) -0.0004(10) -0.0085(9) 0.0022(10)
    C11 0.0217(10) 0.0126(13) 0.0176(10) 0.0001(9) -0.0019(8) 0.0020(8)
    C12 0.0297(13) 0.0180(15) 0.0271(13) -0.0026(11) -0.0042(11) 0.0073(11)
    C13 0.0381(17) 0.0156(15) 0.0373(17) -0.0025(12) -0.0048(13) -0.0031(13)
    C14 0.0504(19) 0.0193(16) 0.0259(15) 0.0032(14) -0.0048(13) -0.0067(12)
    C15 0.0252(12) 0.0195(16) 0.0237(12) 0.0053(10) 0.0018(9) -0.0016(10)
    C16 0.0207(10) 0.0160(14) 0.0200(11) -0.0019(9) 0.0019(8) -0.0006(9)
    C17 0.0267(12) 0.0186(15) 0.0232(12) -0.0020(10) -0.0037(10) 0.0000(10)
    C18 0.0208(11) 0.0261(17) 0.0245(12) 0.0018(10) 0.0032(9) -0.0062(11)
_geom_special_details
;
All e.s.d.'s (except the e.s.d. in the dihedral angle between two l.s. planes)
are estimated using the full covariance matrix. The cell e.s.d.'s are taken
into account individually in the estimation of e.s.d.'s in distances, angles
and torsion angles; correlations between e.s.d.'s in cell parameters are only
used when they are defined by crystal symmetry. An approximate (isotropic)
treatment of cell e.s.d.'s is used for estimating e.s.d.'s involving l.s.
planes.
;
loop_
    _geom_bond_atom_site_label_1
    _geom_bond_atom_site_label_2
    _geom_bond_site_symmetry_2
    _geom_bond_distance
    _geom_bond_publ_flag
    Re1 C18 . 1.891(3) ?
    Re1 C17 . 1.924(3) ?
    Re1 C16 . 1.925(3) ?
    Re1 N2 . 2.158(2) ?
    Re1 N1 . 2.169(2) ?
    Re1 Cl1 . 2.5046(6) ?
    N1 C1 . 1.337(3) ?
    N1 C5 . 1.380(3) ?
    N2 C10 . 1.345(3) ?
    N2 C6 . 1.358(3) ?
    N3 C4 . 1.368(4) ?
    N3 C11 . 1.442(4) ?
    N3 H3A . 0.88 ?
    N4 C7 . 1.379(4) ?
    N4 C11 . 1.473(3) ?
    N4 H4 . 0.88 ?
    O1 C16 . 1.153(4) ?
    O2 C17 . 1.149(4) ?
    O3 C18 . 1.150(4) ?
    C1 C2 . 1.396(4) ?
    C1 H1 . 0.95 ?
    C2 C3 . 1.361(4) ?
    C2 H2 . 0.95 ?
    C3 C4 . 1.420(3) ?
    C3 H3 . 0.95 ?
    C4 C5 . 1.419(4) ?
    C5 C6 . 1.479(3) ?
    C6 C7 . 1.409(4) ?
    C7 C8 . 1.404(4) ?
    C8 C9 . 1.377(4) ?
    C8 H8 . 0.95 ?
    C9 C10 . 1.378(4) ?
    C9 H9 . 0.95 ?
    C10 H10 . 0.95 ?
    C11 C12 . 1.528(4) ?
    C11 C15 . 1.536(4) ?
    C12 C13 . 1.538(5) ?
    C12 H12A . 0.99 ?
    C12 H12B . 0.99 ?
    C13 C14 . 1.553(5) ?
    C13 H13A . 0.99 ?
    C13 H13B . 0.99 ?
    C14 C15 . 1.535(5) ?
    C14 H14A . 0.99 ?
    C14 H14B . 0.99 ?
    C15 H15A . 0.99 ?
    C15 H15B . 0.99 ?
loop_
    _geom_angle_atom_site_label_1
    _geom_angle_atom_site_label_2
    _geom_angle_atom_site_label_3
    _geom_angle_site_symmetry_1
    _geom_angle_site_symmetry_3
    _geom_angle
    _geom_angle_publ_flag
    C18 Re1 C17 . . 87.23(13) ?
    C18 Re1 C16 . . 87.36(13) ?
    C17 Re1 C16 . . 86.85(12) ?
    C18 Re1 N2 . . 96.39(12) ?
    C17 Re1 N2 . . 173.32(11) ?
    C16 Re1 N2 . . 98.89(10) ?
    C18 Re1 N1 . . 95.38(11) ?
    C17 Re1 N1 . . 100.15(11) ?
    C16 Re1 N1 . . 172.58(10) ?
    N2 Re1 N1 . . 73.97(8) ?
    C18 Re1 Cl1 . . 179.06(11) ?
    C17 Re1 Cl1 . . 93.60(9) ?
    C16 Re1 Cl1 . . 93.12(8) ?
    N2 Re1 Cl1 . . 82.74(6) ?
    N1 Re1 Cl1 . . 84.05(6) ?
    C1 N1 C5 . . 121.4(2) ?
    C1 N1 Re1 . . 120.25(19) ?
    C5 N1 Re1 . . 118.36(15) ?
    C10 N2 C6 . . 120.8(2) ?
    C10 N2 Re1 . . 119.9(2) ?
    C6 N2 Re1 . . 118.13(16) ?
    C4 N3 C11 . . 127.0(2) ?
    C4 N3 H3A . . 116.5 ?
    C11 N3 H3A . . 116.5 ?
    C7 N4 C11 . . 119.3(2) ?
    C7 N4 H4 . . 120.3 ?
    C11 N4 H4 . . 120.3 ?
    N1 C1 C2 . . 121.6(3) ?
    N1 C1 H1 . . 119.2 ?
    C2 C1 H1 . . 119.2 ?
    C3 C2 C1 . . 118.6(2) ?
    C3 C2 H2 . . 120.7 ?
    C1 C2 H2 . . 120.7 ?
    C2 C3 C4 . . 121.6(2) ?
    C2 C3 H3 . . 119.2 ?
    C4 C3 H3 . . 119.2 ?
    N3 C4 C5 . . 127.7(2) ?
    N3 C4 C3 . . 114.9(2) ?
    C5 C4 C3 . . 117.4(2) ?
    N1 C5 C4 . . 119.3(2) ?
    N1 C5 C6 . . 113.3(2) ?
    C4 C5 C6 . . 127.5(2) ?
    N2 C6 C7 . . 119.5(2) ?
    N2 C6 C5 . . 114.9(2) ?
    C7 C6 C5 . . 125.5(2) ?
    N4 C7 C8 . . 118.7(2) ?
    N4 C7 C6 . . 122.7(2) ?
    C8 C7 C6 . . 118.6(2) ?
    C9 C8 C7 . . 120.5(3) ?
    C9 C8 H8 . . 119.8 ?
    C7 C8 H8 . . 119.8 ?
    C8 C9 C10 . . 118.3(2) ?
    C8 C9 H9 . . 120.8 ?
    C10 C9 H9 . . 120.8 ?
    N2 C10 C9 . . 122.2(3) ?
    N2 C10 H10 . . 118.9 ?
    C9 C10 H10 . . 118.9 ?
    N3 C11 N4 . . 110.3(2) ?
    N3 C11 C12 . . 111.3(2) ?
    N4 C11 C12 . . 107.7(2) ?
    N3 C11 C15 . . 114.0(2) ?
    N4 C11 C15 . . 111.4(2) ?
    C12 C11 C15 . . 101.8(2) ?
    C11 C12 C13 . . 104.0(2) ?
    C11 C12 H12A . . 111.0 ?
    C13 C12 H12A . . 111.0 ?
    C11 C12 H12B . . 111.0 ?
    C13 C12 H12B . . 111.0 ?
    H12A C12 H12B . . 109.0 ?
    C12 C13 C14 . . 105.2(3) ?
    C12 C13 H13A . . 110.7 ?
    C14 C13 H13A . . 110.7 ?
    C12 C13 H13B . . 110.7 ?
    C14 C13 H13B . . 110.7 ?
    H13A C13 H13B . . 108.8 ?
    C15 C14 C13 . . 105.9(3) ?
    C15 C14 H14A . . 110.5 ?
    C13 C14 H14A . . 110.5 ?
    C15 C14 H14B . . 110.5 ?
    C13 C14 H14B . . 110.5 ?
    H14A C14 H14B . . 108.7 ?
    C14 C15 C11 . . 103.1(2) ?
    C14 C15 H15A . . 111.1 ?
    C11 C15 H15A . . 111.1 ?
    C14 C15 H15B . . 111.1 ?
    C11 C15 H15B . . 111.1 ?
    H15A C15 H15B . . 109.1 ?
    O1 C16 Re1 . . 177.8(3) ?
    O2 C17 Re1 . . 177.4(3) ?
    O3 C18 Re1 . . 176.3(3) ?
loop_
    _geom_hbond_atom_site_label_D
    _geom_hbond_atom_site_label_H
    _geom_hbond_atom_site_label_A
    _geom_hbond_site_symmetry_A
    _geom_hbond_distance_DH
    _geom_hbond_distance_HA
    _geom_hbond_distance_DA
    _geom_hbond_angle_DHA
    _geom_hbond_publ_flag
    N3 H3A Cl1 5_665 0.88 2.53 3.363(3) 158 yes
    N4 H4 Cl1 8_765 0.88 2.65 3.419(2) 147 yes
_iucr_refine_instructions_details
;
TITL mo_Olly_ReCyclopent_0ma in Pbca
CELL 0.71073  12.1162  11.9638  24.9181  90.000  90.000  90.000
ZERR    8.00   0.0005   0.0005   0.0009   0.000   0.000   0.000
LATT 1
SYMM 0.5-X, -Y, 0.5+Z
SYMM -X, 0.5+Y, 0.5-Z
SYMM 0.5+X, 0.5-Y, -Z
SFAC C  H  N  O  Cl Re
UNIT 144  128  32  24  8  8
L.S. 40
ACTA
bond $H
BOND
FMAP 2
PLAN 5
SIZE 0.200 0.500 0.500
TEMP -123.130
WGHT    0.009300    8.420900
FVAR       0.04799
RE1   6    0.454601    0.268496    0.146830    11.00000    0.01383    0.01096 =
         0.01425   -0.00102    0.00075    0.00013
CL1   5    0.613263    0.240390    0.083832    11.00000    0.01988    0.02169 =
         0.01800    0.00359    0.00425    0.00561
N1    3    0.398703    0.387226    0.086951    11.00000    0.01395    0.01228 =
         0.01655   -0.00248   -0.00267    0.00044
N2    3    0.539434    0.423060    0.163995    11.00000    0.01742    0.01252 =
         0.01699    0.00096   -0.00353    0.00004
N3    3    0.441805    0.680644    0.042883    11.00000    0.02853    0.01785 =
         0.01829    0.00472   -0.00823   -0.00365
AFIX  43
H3A   2    0.417548    0.716925    0.014517    11.00000   -1.20000
AFIX   0
N4    3    0.611418    0.680088    0.091972    11.00000    0.01628    0.01462 =
         0.02023    0.00253    0.00117   -0.00060
AFIX  43
H4    2    0.673508    0.695668    0.075246    11.00000   -1.20000
AFIX   0
O1    4    0.558288    0.124051    0.235723    11.00000    0.03627    0.02654 =
         0.02754    0.00847   -0.00349    0.00237
O2    4    0.329999    0.058412    0.109925    11.00000    0.04725    0.02115 =
         0.05900   -0.00529   -0.02017   -0.00868
O3    4    0.262071    0.300556    0.223517    11.00000    0.03491    0.05837 =
         0.04689   -0.01171    0.01979    0.00429
C1    1    0.321888    0.357717    0.051126    11.00000    0.01737    0.01640 =
         0.01932   -0.00629   -0.00406   -0.00125
AFIX  43
H1    2    0.289754    0.285428    0.053304    11.00000   -1.20000
AFIX   0
C2    1    0.287739    0.430460    0.010614    11.00000    0.01772    0.02416 =
         0.01557   -0.00393   -0.00360    0.00125
AFIX  43
H2    2    0.235091    0.407345   -0.015367    11.00000   -1.20000
AFIX   0
C3    1    0.331431    0.535183    0.009107    11.00000    0.01935    0.02266 =
         0.01259    0.00074   -0.00316   -0.00050
AFIX  43
H3    2    0.308393    0.585433   -0.018205    11.00000   -1.20000
AFIX   0
C4    1    0.410630    0.571134    0.047382    11.00000    0.01625    0.01596 =
         0.01253   -0.00045   -0.00015   -0.00039
C5    1    0.446820    0.491744    0.085876    11.00000    0.01426    0.01282 =
         0.01213   -0.00093   -0.00187    0.00075
C6    1    0.532786    0.506879    0.127409    11.00000    0.01660    0.00998 =
         0.01323   -0.00103   -0.00153   -0.00010
C7    1    0.608006    0.596506    0.130023    11.00000    0.01572    0.01177 =
         0.01835   -0.00194   -0.00206    0.00104
C8    1    0.685582    0.598147    0.171850    11.00000    0.02007    0.01820 =
         0.02504   -0.00230   -0.00672   -0.00536
AFIX  43
H8    2    0.737048    0.657846    0.174237    11.00000   -1.20000
AFIX   0
C9    1    0.687601    0.513817    0.209449    11.00000    0.02407    0.02332 =
         0.02522    0.00246   -0.01195   -0.00466
AFIX  43
H9    2    0.739296    0.514957    0.238109    11.00000   -1.20000
AFIX   0
C10   1    0.612732    0.427725    0.204449    11.00000    0.02485    0.02052 =
         0.02047    0.00220   -0.00845   -0.00037
AFIX  43
H10   2    0.612915    0.369695    0.230473    11.00000   -1.20000
AFIX   0
C11   1    0.510112    0.743042    0.079597    11.00000    0.02166    0.01259 =
         0.01759    0.00203   -0.00189    0.00009
C12   1    0.544500    0.855232    0.055556    11.00000    0.02974    0.01795 =
         0.02708    0.00732   -0.00417   -0.00259
AFIX  23
H12A  2    0.481025    0.892721    0.038180    11.00000   -1.20000
H12B  2    0.603999    0.845291    0.028747    11.00000   -1.20000
AFIX   0
C13   1    0.585676    0.922838    0.104103    11.00000    0.03807    0.01564 =
         0.03732   -0.00308   -0.00482   -0.00248
AFIX  23
H13A  2    0.566812    1.002906    0.100040    11.00000   -1.20000
H13B  2    0.666685    0.915710    0.108004    11.00000   -1.20000
AFIX   0
C14   1    0.525566    0.871746    0.153373    11.00000    0.05045    0.01929 =
         0.02592   -0.00673   -0.00475    0.00317
AFIX  23
H14A  2    0.579565    0.839957    0.178988    11.00000   -1.20000
H14B  2    0.481485    0.929482    0.172098    11.00000   -1.20000
AFIX   0
C15   1    0.450258    0.779666    0.131029    11.00000    0.02524    0.01954 =
         0.02370   -0.00163    0.00176    0.00529
AFIX  23
H15A  2    0.375772    0.809140    0.122876    11.00000   -1.20000
H15B  2    0.443456    0.716807    0.156655    11.00000   -1.20000
AFIX   0
C16   1    0.519617    0.176426    0.201716    11.00000    0.02067    0.01598 =
         0.01996   -0.00058    0.00194   -0.00187
C17   1    0.378664    0.136300    0.122949    11.00000    0.02675    0.01861 =
         0.02316    0.00003   -0.00373   -0.00201
C18   1    0.335253    0.292263    0.194370    11.00000    0.02082    0.02614 =
         0.02445   -0.00621    0.00325    0.00182
HKLF 4
REM  mo_Olly_ReCyclopent_0ma in Pbca
REM R1 =  0.0372 for   7941 Fo > 4sig(Fo)  and  0.0611 for all  10757 data
REM    244 parameters refined using      0 restraints
END
;
