# Supplementary material for: Tri­carbonyl­chlorido­(6′,7′-di­hydro-5′H-spiro­[cyclo­pentane-1,6′-dipyrido[3,2-d:2′,3′-f][1,3]diazepine]-κ2 N 1,N 11)rhenium(I)
Source: Acta Crystallogr Sect E Struct Rep Online. 2013 Sep 4;69(Pt 10):m526. doi: 10.1107/S1600536813023076 (PMC3790341; doi:10.1107/S1600536813023076)
Supplement: Supplementary file 2 [file e-69-0m526-Isup2.hkl]

# 
# h,k,l, Fc-squared, Fo-squared, sigma(Fo-squared) and status flag 
# 
data_I
_shelx_title ' mo_Olly_ReCyclopent_0ma in Pbca' 
_shelx_refln_list_code          4 
_shelx_F_calc_maximum      704.71 
_exptl_crystal_F_000      2144.00 
_reflns_d_resolution_high  0.5600 
 
loop_ 
 _symmetry_equiv_pos_as_xyz 
 'x, y, z' 
 '-x+1/2, -y, z+1/2' 
 '-x, y+1/2, -z+1/2' 
 'x+1/2, -y+1/2, -z' 
 '-x, -y, -z' 
 'x-1/2, y, -z-1/2' 
 'x, -y-1/2, z-1/2' 
 '-x-1/2, y-1/2, z' 
 
_cell_length_a    12.1162 
_cell_length_b    11.9638 
_cell_length_c    24.9181 
_cell_angle_alpha  90.000 
_cell_angle_beta   90.000 
_cell_angle_gamma  90.000 
 
_shelx_F_squared_multiplier     1.000 
 
loop_ 
 _refln_index_h 
 _refln_index_k 
 _refln_index_l 
 _refln_F_squared_calc 
 _refln_F_squared_meas 
 _refln_F_squared_sigma 
 _refln_observed_status 
   2   0   0   496623.09   434265.69  25686.81 o 
   4   0   0     8278.10     7838.49    482.03 o 
   6   0   0    12772.12    13130.35    470.99 o 
   8   0   0    69274.43    70099.17   2444.37 o 
  10   0   0    74911.49    70520.91   3051.28 o 
  12   0   0    88822.40    85313.17   3692.51 o 
  14   0   0    61314.88    54409.29   2379.31 o 
  16   0   0      374.95      476.48    121.00 o 
  18   0   0    11594.73    11212.74    877.22 o 
  20   0   0    10511.97     9801.38    829.45 o 
   2   1   0   106604.04   103986.80   4348.14 o 
   4   1   0    70937.62    67712.91   2316.68 o 
   6   1   0   201111.72   195971.78   5279.91 o 
   8   1   0    81410.77    78609.44   2129.92 o 
  10   1   0     4747.60     4624.46    157.39 o 
  12   1   0     4410.24     4141.01    285.82 o 
  14   1   0    17483.40    17180.70    561.25 o 
  16   1   0    30009.66    27435.71   1027.69 o 
  18   1   0    17420.41    17189.18    677.71 o 
  20   1   0     5140.28     4772.79    400.72 o 
   2   2   0   254270.19   249433.52  14747.66 o 
   4   2   0    29829.79    30965.35   1083.16 o 
   6   2   0    12287.87    12820.54    356.94 o 
   8   2   0    16687.65    15786.40    441.53 o 
  10   2   0    78718.52    76602.77   2079.38 o 
  12   2   0    68589.06    67813.60   2421.91 o 
  14   2   0    22560.54    22130.27    832.74 o 
  16   2   0       25.08      -30.81    117.42 o 
  18   2   0     7244.39     6724.49    393.54 o 
  20   2   0     8692.01     8404.52    541.82 o 
   2   3   0     5667.96     6067.43    265.50 o 
   4   3   0   175899.62   172150.70   6790.60 o 
   6   3   0   201950.03   198380.59   6010.70 o 
   8   3   0    99840.42    98509.11   2998.21 o 
  10   3   0     3855.46     3654.76    152.45 o 
  12   3   0    13665.56    13766.25    455.88 o 
  14   3   0    14300.57    13686.69    545.46 o 
  16   3   0    19750.44    19447.19    756.67 o 
  18   3   0    15753.80    15445.24    827.70 o 
  20   3   0     5424.43     5300.47    437.64 o 
   0   4   0   180183.52   168786.05  10444.09 o 
   2   4   0   113797.31   106244.99   5827.65 o 
   4   4   0    32399.30    34384.11   1201.95 o 
   6   4   0      547.03      489.93     74.99 o 
   8   4   0    30014.62    30439.96    943.03 o 
  10   4   0    70379.96    70533.49   2158.00 o 
  12   4   0    52290.98    52134.86   1610.20 o 
  14   4   0    16647.84    16876.92    656.54 o 
  16   4   0      159.22      143.92    127.89 o 
  18   4   0     4408.11     4295.87    277.23 o 
  20   4   0     7074.01     6914.37    368.36 o 
   2   5   0     6096.38     6410.83    609.80 o 
   4   5   0    74105.68    72032.80   3026.19 o 
   6   5   0   179554.62   186917.28   6593.33 o 
   8   5   0    61954.48    62376.79   1906.45 o 
  10   5   0      669.36      615.31     71.63 o 
  12   5   0    10782.55    11110.58    492.70 o 
  14   5   0    11708.86    11325.77    398.30 o 
  16   5   0     8394.77     8382.87    387.62 o 
  18   5   0    10838.11    11238.12    721.46 o 
  20   5   0     2922.52     2772.17    300.50 o 
   0   6   0   191839.91   170054.11  10552.66 o 
   2   6   0    76177.93    75541.16   3245.16 o 
   4   6   0     1539.64     1542.88    112.88 o 
   6   6   0     5951.64     5859.05    201.59 o 
   8   6   0    13010.64    14131.85    483.90 o 
  10   6   0    18024.61    19298.10    611.86 o 
  12   6   0    32455.69    32426.79   1014.34 o 
  14   6   0    13392.42    13639.88    463.06 o 
  16   6   0      601.70      370.79     99.68 o 
  18   6   0     3110.11     3788.23    553.69 o 
  20   6   0     5644.50     6490.86    940.19 o 
   2   7   0    12117.48    12001.98   1489.53 o 
   4   7   0    57486.88    54813.72   1921.47 o 
   6   7   0    75467.14    78352.83   2734.18 o 
   8   7   0    34017.96    35802.41   1269.22 o 
  10   7   0      739.24      779.40     88.51 o 
  12   7   0     1134.70     1182.88    115.98 o 
  14   7   0     4713.27     4465.36    297.60 o 
  16   7   0     7214.03     7775.21    359.75 o 
  18   7   0     6490.56     7384.53    571.70 o 
  20   7   0     1921.47     1519.14    275.55 o 
   0   8   0    70916.29    58291.48   3708.63 o 
   2   8   0    64696.04    55647.98   6351.13 o 
   4   8   0     5061.95     5592.23    353.40 o 
   6   8   0      556.80      506.10     72.96 o 
   8   8   0     8657.62     8548.29    412.88 o 
  10   8   0    18153.28    17998.63    821.24 o 
  12   8   0    24871.38    25710.98   1517.76 o 
  14   8   0     9530.33     9826.26    516.78 o 
  16   8   0      154.44      -39.30    127.09 o 
  18   8   0     1799.92     1543.13    180.22 o 
  20   8   0     2696.40     3232.58    720.88 o 
   2   9   0     4221.19     3291.12    673.11 o 
   4   9   0    39403.71    36200.88   1668.92 o 
   6   9   0    48981.65    49215.44   2083.44 o 
   8   9   0    26864.50    27627.98   1671.92 o 
  10   9   0     1275.26     1237.66    165.02 o 
  12   9   0      999.25     1223.20    150.25 o 
  14   9   0     4136.62     4306.42    673.11 o 
  16   9   0     3247.93     4026.61    379.98 o 
  18   9   0     3103.98     3639.82    261.17 o 
   0  10   0    18935.11    16962.42   1242.00 o 
   2  10   0    12192.35    10558.80   1391.82 o 
   4  10   0      349.50      550.71    165.73 o 
   6  10   0       37.44      109.41     59.17 o 
   8  10   0     1201.86     1395.44    116.83 o 
  10  10   0     5116.93     5888.64    421.24 o 
  12  10   0     6002.75     6735.46    482.03 o 
  14  10   0     1396.17     1737.06    230.16 o 
  16  10   0       11.89       95.54    186.73 o 
  18  10   0      779.06      891.10    214.96 o 
   2  11   0      131.24      321.53    193.25 o 
   4  11   0     2478.09     2579.58    334.38 o 
   6  11   0    13482.56    11390.79    885.90 o 
   8  11   0     4941.87     6107.35    497.23 o 
  10  11   0      178.35      434.27    125.94 o 
  12  11   0     2577.74     3022.49    290.96 o 
  14  11   0      815.23     1415.71    217.13 o 
  16  11   0      215.13      460.32    195.42 o 
  18  11   0      622.49      946.70    238.85 o 
   0  12   0    11820.69     9358.42    877.22 o 
   2  12   0     6151.76     5240.61    425.29 o 
   4  12   0       83.27       57.73    188.38 o 
   6  12   0      841.17     1011.84    330.04 o 
   8  12   0       27.64      746.94    330.04 o 
  10  12   0       39.55      438.61    112.91 o 
  12  12   0     3524.16     4425.17    347.41 o 
  14  12   0      861.32     1029.21    195.42 o 
  16  12   0        6.34      -43.43    173.71 o 
   2  13   0       54.00       -1.33    230.24 o 
   4  13   0     1189.17      831.91    240.92 o 
   6  13   0      589.21      755.62    351.76 o 
   8  13   0       85.32      499.41    347.41 o 
  10  13   0       98.45      -52.11    338.73 o 
  12  13   0        6.18      -66.51    182.39 o 
  14  13   0       84.83      256.22    138.97 o 
  16  13   0       35.88      182.39    160.68 o 
   0  14   0      832.05     1545.99    464.66 o 
   2  14   0      168.51      659.89    279.23 o 
   4  14   0      930.60     1451.31    294.36 o 
   6  14   0       12.25      560.20    377.81 o 
   8  14   0     2431.22     2310.29    486.38 o 
  10  14   0     1341.29     1437.42    451.64 o 
  12  14   0      249.99     1511.24    482.03 o 
  14  14   0       10.76     -373.47    421.24 o 
  16  14   0      215.56      429.92    495.06 o 
   2  15   0     1779.00     2322.49    651.40 o 
   4  15   0      991.58     1390.05    307.68 o 
   6  15   0     2146.04     2709.82    525.46 o 
   8  15   0      899.07      907.62    447.29 o 
  10  15   0       16.38      212.79    416.90 o 
  12  15   0      100.53     -230.16    408.21 o 
  14  15   0      831.37      955.38    512.43 o 
   0  16   0      131.14      707.85    477.69 o 
   2  16   0      361.29      870.70    339.36 o 
   4  16   0      581.30     1113.78    327.60 o 
   6  16   0       13.18      290.96    455.98 o 
   8  16   0     2096.32     2557.82    581.92 o 
  10  16   0     2240.12     2649.02    603.63 o 
  12  16   0      478.45      434.27    469.01 o 
  14  16   0      453.63      560.20    499.41 o 
   2  17   0     2125.68     2459.19    438.33 o 
   4  17   0     4468.67     6088.11    573.06 o 
   6  17   0     1195.11     2001.96    599.29 o 
   8  17   0      867.78     1619.81    529.80 o 
  10  17   0      284.12      599.29    512.43 o 
  12  17   0       50.29      169.36    529.80 o 
   0  18   0     4481.25     4802.98    794.71 o 
   2  18   0     4844.69     5305.26    576.41 o 
   4  18   0     1680.73     2109.61    429.87 o 
   6  18   0      188.62      482.03    547.17 o 
   8  18   0     2994.25     3309.10    729.57 o 
  10  18   0     4113.01     4603.22    781.68 o 
   2  19   0     2063.82     2855.74    514.36 o 
   4  19   0     4452.55     4130.69    536.52 o 
   6  19   0     5284.08     7465.03   1033.55 o 
   8  19   0     2696.61     3313.45    786.02 o 
   0  20   0    10177.22    13618.57   1380.96 o 
   2  20   0     8190.60     9007.83    776.90 o 
   4  20   0     1574.45     2644.68    786.02 o 
   6  20   0      692.32      364.78    660.08 o 
   2  21   0     1369.35     2186.04    509.48 o 
   1   1   1    27859.27    29122.21   1219.08 o 
   2   1   1     1548.32     1604.94     43.71 o 
   3   1   1     1761.44     1777.64     51.81 o 
   4   1   1    19106.95    19931.37    453.05 o 
   5   1   1       91.51      154.62     27.62 o 
   6   1   1     3924.82     4285.08     93.66 o 
   7   1   1     3186.69     3312.35     78.47 o 
   8   1   1      151.65      210.05     24.59 o 
   9   1   1      395.22      425.78     30.38 o 
  10   1   1       82.07       62.33     30.62 o 
  11   1   1      108.06      207.46     41.88 o 
  12   1   1     1788.66     1649.29     74.07 o 
  13   1   1     1090.79     1139.01     65.25 o 
  14   1   1       14.02       16.06     49.39 o 
  15   1   1      570.17      433.72     79.65 o 
  16   1   1       33.76      334.92     82.74 o 
  17   1   1       16.83      -77.09     77.09 o 
  18   1   1      196.02      466.11    104.37 o 
  19   1   1      271.68      325.23    149.10 o 
  20   1   1        2.57      -29.60    156.07 o 
  21   1   1       79.32      -95.18    171.26 o 
   0   2   1     9279.07     9651.59    405.34 o 
   1   2   1     4487.51     4532.47    158.78 o 
   2   2   1     8463.75     8130.34    284.15 o 
   3   2   1      867.43     1062.18     44.95 o 
   4   2   1     6560.37     7077.85    182.44 o 
   5   2   1      361.01      331.85     31.76 o 
   6   2   1      653.36      675.69     34.39 o 
   7   2   1       78.72       94.73     22.39 o 
   8   2   1      759.24      765.51     46.32 o 
   9   2   1       71.58       70.41     26.33 o 
  10   2   1     5227.16     5452.67    123.75 o 
  11   2   1     1102.62     1112.90     52.98 o 
  12   2   1     2008.60     2028.15     97.01 o 
  13   2   1       22.96      135.16     62.80 o 
  14   2   1      940.81     1064.46     86.82 o 
  15   2   1     1165.39     1306.78    100.40 o 
  16   2   1      499.35      352.13     88.80 o 
  17   2   1      848.09     1039.36    109.08 o 
  18   2   1       84.45       39.94     92.95 o 
  19   2   1       36.59      188.54     92.28 o 
  20   2   1      472.50      460.09    187.98 o 
  21   2   1       41.13     -166.84    166.84 o 
   1   3   1     2362.18     2272.68     73.71 o 
   2   3   1    22360.96    23036.83    622.05 o 
   3   3   1      193.13      340.07     40.74 o 
   4   3   1    14017.84    13373.24    370.15 o 
   5   3   1      145.24      296.46     27.79 o 
   6   3   1    38631.02    41625.25    899.48 o 
   7   3   1     1480.61     1505.16     53.69 o 
   8   3   1    11980.25    12533.62    283.82 o 
   9   3   1     2599.60     2476.52    110.68 o 
  10   3   1      682.39      630.63     48.63 o 
  11   3   1      879.14      883.80     55.13 o 
  12   3   1       51.90       34.11     46.14 o 
  13   3   1      792.04      886.11     80.30 o 
  14   3   1      636.73      686.85     81.84 o 
  15   3   1      203.70      142.56     78.69 o 
  16   3   1     2319.94     2511.32    136.10 o 
  17   3   1      175.71       48.38     96.16 o 
  18   3   1     1062.13     1438.50    129.20 o 
  19   3   1      274.78      314.41    110.01 o 
  20   3   1      431.41      400.61    106.32 o 
  21   3   1      415.97      507.18    167.73 o 
   0   4   1    34620.04    35231.97   2223.44 o 
   1   4   1    14714.49    15651.22    552.01 o 
   2   4   1      365.04      507.64     39.42 o 
   3   4   1    21603.76    22900.62    570.02 o 
   4   4   1     7884.54     7867.87    226.38 o 
   5   4   1     3129.96     2622.38     98.94 o 
   6   4   1       61.12      153.24     26.12 o 
   7   4   1     7840.44     7578.72    191.34 o 
   8   4   1    13162.71    13644.30    309.09 o 
   9   4   1     2195.94     2338.02     79.10 o 
  10   4   1    15769.70    15986.35    363.90 o 
  11   4   1        6.55      -31.13     41.86 o 
  12   4   1     3664.86     4055.64    163.28 o 
  13   4   1      120.03       90.65     53.57 o 
  14   4   1     2465.77     2480.16    112.59 o 
  15   4   1     2620.35     2749.42    137.33 o 
  16   4   1       38.68      -85.95     85.95 o 
  17   4   1     2396.43     2422.49    144.91 o 
  18   4   1      330.45      176.21    109.22 o 
  19   4   1      539.49      475.68    116.86 o 
  20   4   1     1144.33     1236.21    127.71 o 
  21   4   1      149.15      -58.27    122.56 o 
   1   5   1    32556.03    33107.12   1468.99 o 
   2   5   1    18643.54    18184.74    589.12 o 
   3   5   1    17421.12    18704.29    469.75 o 
   4   5   1    17509.12    17322.20    473.72 o 
   5   5   1     3075.26     3075.42     86.24 o 
   6   5   1    24185.54    25878.82    794.09 o 
   7   5   1     2009.27     2382.01     86.76 o 
   8   5   1    13552.00    13666.25    352.03 o 
   9   5   1    18338.55    18406.04    412.50 o 
  10   5   1     2450.03     2389.64     85.45 o 
  11   5   1    12157.84    12233.21    289.06 o 
  12   5   1      723.54      681.09     60.18 o 
  13   5   1     2596.21     2544.34    105.88 o 
  14   5   1     4134.62     4176.38    140.92 o 
  15   5   1      278.90      124.67     75.06 o 
  16   5   1     7668.51     7838.07    261.05 o 
  17   5   1      207.21      -91.26     91.26 o 
  18   5   1     2374.42     2669.19    147.26 o 
  19   5   1      468.54      427.43    125.15 o 
  20   5   1      369.01      -37.98    148.74 o 
  21   5   1      725.01      218.37    449.46 o 
   0   6   1    65860.46    60611.17   2696.09 o 
   1   6   1     1057.95     1098.30    150.43 o 
   2   6   1    28154.31    27452.17   1230.48 o 
   3   6   1    17674.73    15920.45    408.14 o 
   4   6   1     9738.67     9756.25    280.56 o 
   5   6   1    34443.45    35747.30   1072.59 o 
   6   6   1     3296.21     3418.69     86.65 o 
   7   6   1    11588.08    12366.38    332.65 o 
   8   6   1    14296.05    14539.90    398.43 o 
   9   6   1     9904.75     9820.52    230.71 o 
  10   6   1    29678.99    30658.55    637.23 o 
  11   6   1     1137.86     1067.86     60.00 o 
  12   6   1    14810.02    14966.63    348.45 o 
  13   6   1     4625.92     4417.36    137.23 o 
  14   6   1     3777.31     4059.86    172.29 o 
  15   6   1     4840.48     4736.49    150.40 o 
  16   6   1       23.79      -72.94     72.94 o 
  17   6   1     3484.53     3742.55    165.79 o 
  18   6   1     1132.71      908.99    154.61 o 
  19   6   1     1181.36     1017.20    163.66 o 
  20   6   1     2138.41     1849.80    196.56 o 
   1   7   1    31056.67    28478.85   1568.90 o 
   2   7   1    12181.76    10864.38    844.67 o 
   3   7   1    18230.84    17772.36    655.95 o 
   4   7   1    23610.35    21841.29    659.44 o 
   5   7   1      857.54      815.94     48.75 o 
   6   7   1    26592.72    27353.61    686.87 o 
   7   7   1     4384.92     4703.29    131.55 o 
   8   7   1    11316.70    11287.46    328.10 o 
   9   7   1     7005.19     6841.68    217.30 o 
  10   7   1     1921.46     2198.92     83.72 o 
  11   7   1    14600.49    14814.16    395.04 o 
  12   7   1     1130.57     1041.40     73.15 o 
  13   7   1     4635.86     4750.85    223.99 o 
  14   7   1     4359.06     4431.67    169.07 o 
  15   7   1      620.01      739.00     90.00 o 
  16   7   1     6695.71     6759.14    236.91 o 
  17   7   1       47.65      -87.00     87.00 o 
  18   7   1     4132.06     4242.24    188.74 o 
  19   7   1     1076.19      951.25    139.68 o 
  20   7   1     1191.91      936.22    178.39 o 
   0   8   1    84710.80    75331.18   3359.37 o 
   1   8   1     9406.67     8567.11    387.37 o 
   2   8   1    43614.19    40111.72   2401.93 o 
   3   8   1    26866.17    25868.59   1140.16 o 
   4   8   1    12520.44    12769.39    314.47 o 
   5   8   1    23968.83    22541.32    623.47 o 
   6   8   1      638.50      641.81     54.61 o 
   7   8   1    15748.38    16347.07    459.64 o 
   8   8   1    15042.06    14376.51    632.57 o 
   9   8   1     6110.28     6196.42    228.00 o 
  10   8   1    31945.62    31156.02    974.69 o 
  11   8   1      219.61      187.16     71.23 o 
  12   8   1    18014.01    17652.95    575.48 o 
  13   8   1     2378.86     2392.41    139.36 o 
  14   8   1     6263.62     6471.43    236.92 o 
  15   8   1     7558.01     7562.06    272.07 o 
  16   8   1      524.77      437.21     94.66 o 
  17   8   1     6675.93     7031.80    249.72 o 
  18   8   1      846.85      626.02    111.81 o 
  19   8   1     1168.38     1084.23    135.95 o 
  20   8   1     2602.62     2441.54    229.06 o 
   1   9   1    30737.20    27557.77   1005.40 o 
   2   9   1    25749.98    24025.53    936.81 o 
   3   9   1    15493.20    14537.96    524.82 o 
   4   9   1    47769.66    45791.34   1441.17 o 
   5   9   1     2592.06     3036.84    110.25 o 
   6   9   1    33031.06    32424.48    977.58 o 
   7   9   1     2770.73     2713.77    118.79 o 
   8   9   1    17713.73    17675.70    634.93 o 
   9   9   1    17684.78    17044.95    747.72 o 
  10   9   1     2293.16     2090.59    147.30 o 
  11   9   1    12124.78    12228.86    558.85 o 
  12   9   1     2161.39     2135.20    142.85 o 
  13   9   1     6110.94     5852.78    255.11 o 
  14   9   1     8526.69     8323.20    316.08 o 
  15   9   1     1390.23     1133.86    122.82 o 
  16   9   1    13341.07    13684.89    480.71 o 
  17   9   1       18.73       38.95    102.85 o 
  18   9   1     6596.26     6962.53    255.96 o 
  19   9   1      967.60      794.61    119.98 o 
   0  10   1    51837.72    44993.70   3042.03 o 
   1  10   1     6074.89     5321.86    280.59 o 
   2  10   1    39896.38    35664.23   1664.80 o 
   3  10   1    38358.00    35216.52   1183.41 o 
   4  10   1    12783.47    12135.44    460.83 o 
   5  10   1    35540.25    33096.87   1090.54 o 
   6  10   1      137.81      180.32     37.07 o 
   7  10   1    17763.62    17464.94    537.21 o 
   8  10   1    15674.13    15100.95    475.72 o 
   9  10   1     3140.25     3061.14    184.17 o 
  10  10   1    26261.91    26870.42   1159.19 o 
  11  10   1       14.45      -34.28     87.15 o 
  12  10   1    15800.44    15479.65    697.03 o 
  13  10   1     1865.06     1466.57    148.72 o 
  14  10   1     5709.42     5500.41    307.07 o 
  15  10   1     7945.08     8004.68    411.44 o 
  16  10   1      390.61      368.77    121.79 o 
  17  10   1     5807.01     6014.47    371.58 o 
  18  10   1     1080.26     1066.04    139.83 o 
  19  10   1     2443.03     2180.41    321.50 o 
   1  11   1     9457.39     9050.66    569.14 o 
   2  11   1    23763.79    20170.57   1174.01 o 
   3  11   1    11775.61    10320.91    421.52 o 
   4  11   1    39941.51    36202.45   1196.40 o 
   5  11   1     4299.56     4104.61    239.73 o 
   6  11   1    40326.52    36765.99   1716.53 o 
   7  11   1     2186.57     2046.28    112.81 o 
   8  11   1    17758.34    17869.45    547.05 o 
   9  11   1    15245.36    15641.80    561.41 o 
  10  11   1     2667.75     2817.53    176.55 o 
  11  11   1     8202.04     7916.70    380.73 o 
  12  11   1      191.97      131.31     96.69 o 
  13  11   1     2162.10     2014.33    165.73 o 
  14  11   1     9630.72     9772.18    472.89 o 
  15  11   1      692.36      673.62    138.18 o 
  16  11   1    12846.92    13917.26    652.52 o 
  17  11   1        5.07      -88.90    130.48 o 
  18  11   1     6214.58     6731.29    379.22 o 
   0  12   1    61191.34    54870.91   2540.99 o 
   1  12   1     1551.21     1394.18    188.33 o 
   2  12   1    39172.20    34691.45   1523.14 o 
   3  12   1     9669.16     9123.11    458.20 o 
   4  12   1    10238.32     9074.83    393.83 o 
   5  12   1    20873.06    19881.79    710.56 o 
   6  12   1      208.43      186.00    201.11 o 
   7  12   1    17058.49    15533.82    819.87 o 
   8  12   1    17757.17    17546.53    919.68 o 
   9  12   1     4248.60     4318.76    191.68 o 
  10  12   1    22765.34    23052.80    806.48 o 
  11  12   1       16.31       75.83     79.66 o 
  12  12   1    19138.93    18904.83    829.08 o 
  13  12   1     3621.34     3520.37    221.03 o 
  14  12   1     7602.83     8154.81    403.79 o 
  15  12   1     5213.39     5749.99    316.24 o 
  16  12   1      129.11      117.25    125.90 o 
  17  12   1     4019.37     4743.20    371.30 o 
   1  13   1    18079.69    15445.83    620.95 o 
   2  13   1    10826.03     9978.58    455.54 o 
   3  13   1    15588.96    13349.68    548.22 o 
   4  13   1    27601.09    24875.75    872.22 o 
   5  13   1     3994.35     3495.30    251.77 o 
   6  13   1    23353.31    20855.84   1067.05 o 
   7  13   1     3093.30     2311.01    311.39 o 
   8  13   1    11230.71    10449.08    643.27 o 
   9  13   1    12394.44    10899.45    672.47 o 
  10  13   1      958.12      774.07    266.31 o 
  11  13   1    13140.89    13066.18    778.39 o 
  12  13   1     1302.22     1248.75    142.62 o 
  13  13   1     4594.78     4351.21    234.77 o 
  14  13   1     6710.07     6874.43    486.38 o 
  15  13   1      568.08      250.63    106.30 o 
  16  13   1     8337.28     9467.73    451.36 o 
   0  14   1    28597.60    25879.61   1341.86 o 
   1  14   1     3861.79     3504.00    288.49 o 
   2  14   1    27370.96    24784.46    982.57 o 
   3  14   1    16625.95    15186.22    618.12 o 
   4  14   1     5867.08     5317.57    327.87 o 
   5  14   1    16473.25    14700.17    585.05 o 
   6  14   1     1002.38     1034.77    277.93 o 
   7  14   1    11733.11    10765.34    667.75 o 
   8  14   1    13403.88    10968.10   1446.10 o 
   9  14   1     4249.32     4759.71    449.48 o 
  10  14   1    23481.33    20543.54   1096.25 o 
  11  14   1      241.81      427.83    290.96 o 
  12  14   1    13392.10    13353.48    813.72 o 
  13  14   1     1678.72     1804.09    362.31 o 
  14  14   1     2871.51     2687.30    414.24 o 
  15  14   1     5785.08     5440.68    546.49 o 
  16  14   1      116.70      -59.32    333.08 o 
   1  15   1    13677.61    12871.71    581.86 o 
   2  15   1     8830.81     8437.09    455.24 o 
   3  15   1     6750.75     6859.68    397.73 o 
   4  15   1    22766.42    20341.72    770.17 o 
   5  15   1      710.17      508.93    195.30 o 
   6  15   1    18801.29    17284.31    981.06 o 
   7  15   1     1064.34      903.69    442.95 o 
   8  15   1    11030.66     9560.78    683.23 o 
   9  15   1     8169.19     7129.78    575.61 o 
  10  15   1     2935.16     2552.26    389.84 o 
  11  15   1     6618.21     5799.81    545.00 o 
  12  15   1      413.14      473.35    313.03 o 
  13  15   1     3302.88     3193.26    438.82 o 
  14  15   1     5305.90     4349.16    498.82 o 
  15  15   1      597.86      491.90    369.13 o 
   0  16   1    12929.32    12495.65    839.80 o 
   1  16   1     2049.94     2086.87    274.49 o 
   2  16   1    12168.70    11135.53    541.50 o 
   3  16   1    15804.58    14379.33    629.32 o 
   4  16   1     3854.02     4159.39    324.52 o 
   5  16   1    11106.06    10281.82    503.78 o 
   6  16   1      453.69      571.46    311.01 o 
   7  16   1     2676.91     2168.05    512.43 o 
   8  16   1     7501.00     6575.38    578.82 o 
   9  16   1     2317.42     2019.87    395.80 o 
  10  16   1    11002.63    10730.63    905.44 o 
  11  16   1      715.06     1072.79    349.42 o 
  12  16   1     8386.40     7508.40    623.33 o 
  13  16   1      603.09      388.28    375.64 o 
  14  16   1     2095.29     2726.03    439.08 o 
   1  17   1    10764.01    10959.19    572.51 o 
   2  17   1     6433.37     6924.23    445.49 o 
   3  17   1     8180.45     8836.23    498.68 o 
   4  17   1    17259.65    17269.06    721.96 o 
   5  17   1      109.03      178.37    270.34 o 
   6  17   1    13293.22    13479.80    890.26 o 
   7  17   1     2233.55     1349.43    399.05 o 
   8  17   1     5613.75     5637.04    580.37 o 
   9  17   1     4372.15     4112.23    527.63 o 
  10  17   1     1339.53     1510.68    401.95 o 
  11  17   1     6596.51     6541.90    628.69 o 
  12  17   1      323.33      715.36    383.80 o 
  13  17   1     2442.75     2822.01    468.74 o 
   0  18   1     9997.01    10493.16   1166.00 o 
   1  18   1      885.87      877.22    284.83 o 
   2  18   1     8221.10     8982.32    523.53 o 
   3  18   1     4440.49     5023.91    393.63 o 
   4  18   1     1956.05     2412.42    310.00 o 
   5  18   1     5882.40     6467.43   1237.66 o 
   6  18   1      383.21      237.84    383.80 o 
   7  18   1     3833.65     3798.77    526.57 o 
   8  18   1     4112.81     4597.35    555.78 o 
   9  18   1     2069.52     2694.11    483.57 o 
  10  18   1     6819.78     6691.35    656.94 o 
  11  18   1      195.48      521.58    393.02 o 
   1  19   1     3816.60     4206.03    393.65 o 
   2  19   1     3195.09     3606.75    377.72 o 
   3  19   1     2503.44     2931.83    375.30 o 
   4  19   1     7357.33     7806.73    493.31 o 
   5  19   1      619.42      455.72    431.03 o 
   6  19   1     7928.15     8190.03   1483.02 o 
   7  19   1      750.12      963.38    451.27 o 
   8  19   1     3477.47     4792.09    600.18 o 
   9  19   1     3561.81     3157.33    534.07 o 
   0  20   1     4451.52     4774.46    914.13 o 
   1  20   1      323.24      111.97    296.18 o 
   2  20   1     3688.47     4173.25    399.15 o 
   3  20   1     1670.16     2019.84    339.44 o 
   4  20   1     1958.87     3538.85    598.20 o 
   5  20   1     1604.41     2066.03    581.92 o 
   6  20   1        6.14      190.72    448.20 o 
   7  20   1     1105.34     1557.07    515.44 o 
   1  21   1     1828.96     1544.10    342.95 o 
   2  21   1      916.46     1337.43    333.07 o 
   3  21   1     1397.05     1212.28    369.00 o 
   1   0   2    12163.31    12802.88    440.43 o 
   2   0   2     8281.50     8522.44    296.68 o 
   3   0   2    59071.70    58695.72   2009.13 o 
   4   0   2    31411.14    32801.68   1129.09 o 
   5   0   2   173310.86   171283.25   4617.75 o 
   6   0   2       30.81      189.92     28.55 o 
   7   0   2   163029.53   162998.62   3690.83 o 
   8   0   2     3718.00     3507.48    108.97 o 
   9   0   2    22231.30    21493.72    544.11 o 
  10   0   2    15222.61    14671.38    419.45 o 
  11   0   2    11377.92    10889.48    365.03 o 
  12   0   2     4128.50     4172.95    179.47 o 
  13   0   2    23824.13    22269.41    712.11 o 
  14   0   2     1429.39     1430.55    149.08 o 
  15   0   2    24889.82    23312.13    747.60 o 
  16   0   2        2.85       41.42     92.77 o 
  17   0   2    24910.70    22208.09   1067.07 o 
  18   0   2       61.69      154.28    178.02 o 
  19   0   2    10903.88     9575.53    566.54 o 
  20   0   2      481.24      212.79    236.45 o 
  21   0   2     1180.49     1314.06    289.59 o 
   1   1   2   238171.81   233052.20   9743.40 o 
   2   1   2     8478.24     8811.48    376.15 o 
   3   1   2    33829.59    32490.26    866.51 o 
   4   1   2     6020.95     6021.68    126.27 o 
   5   1   2      259.01      489.69     36.74 o 
   6   1   2     5869.56     6229.62    122.77 o 
   7   1   2    15545.02    15314.03    286.69 o 
   8   1   2     2504.70     2603.46     65.80 o 
   9   1   2    56521.44    55389.16   1012.64 o 
  10   1   2      453.30      527.82     43.29 o 
  11   1   2    78458.87    74958.82   1520.43 o 
  12   1   2      763.53      695.60     53.62 o 
  13   1   2    48892.32    46535.72   1016.53 o 
  14   1   2     1894.98     1868.57     92.70 o 
  15   1   2     9458.38     8862.62    247.02 o 
  16   1   2     3883.57     3749.42    158.11 o 
  17   1   2     1184.66     1244.55     99.90 o 
  18   1   2     1082.85     1046.84    123.03 o 
  19   1   2     6970.79     6779.22    327.74 o 
  20   1   2      280.04       21.96    159.31 o 
  21   1   2     6909.82     6931.94    354.73 o 
   0   2   2    18563.15    21652.49   1289.77 o 
   1   2   2    16315.53    16355.72    561.62 o 
   2   2   2     1610.24     1725.03     54.82 o 
   3   2   2    98146.55   100483.14   2660.67 o 
   4   2   2    13438.77    13575.18    340.09 o 
   5   2   2   252783.50   246378.25   5240.78 o 
   6   2   2       65.21      168.68     20.74 o 
   7   2   2   175577.67   172853.78   3481.54 o 
   8   2   2     6995.68     6958.49    155.91 o 
   9   2   2    30674.71    30606.42    628.92 o 
  10   2   2    13293.59    13315.17    285.80 o 
  11   2   2     1439.44     1381.31     58.14 o 
  12   2   2     1234.62     1233.89     70.62 o 
  13   2   2    17034.93    16798.21    455.00 o 
  14   2   2      373.41      406.73    122.35 o 
  15   2   2    25299.96    24503.69    653.10 o 
  16   2   2      926.34      800.40     97.44 o 
  17   2   2    21624.35    20283.96    559.01 o 
  18   2   2      104.48      118.76     95.46 o 
  19   2   2    12983.11    13394.34    396.13 o 
  20   2   2      574.18      450.01    166.12 o 
  21   2   2     1967.79     2105.39    242.57 o 
   1   3   2   216798.25   213825.44   7291.03 o 
   2   3   2    37017.79    37720.04   1200.42 o 
   3   3   2    54180.74    55885.19   1677.86 o 
   4   3   2    25723.06    26188.35    714.05 o 
   5   3   2      121.92      352.88     27.42 o 
   6   3   2     9596.22     9999.99    226.36 o 
   7   3   2    21800.45    22515.74    526.84 o 
   8   3   2     1951.19     1910.63     66.35 o 
   9   3   2    41720.57    42010.29    914.44 o 
  10   3   2     3069.92     3010.80     95.73 o 
  11   3   2    55135.04    55714.25   1210.34 o 
  12   3   2      487.78      459.58     52.18 o 
  13   3   2    39595.85    39980.78    944.16 o 
  14   3   2     3717.82     3628.02    149.95 o 
  15   3   2     6986.99     6705.35    227.94 o 
  16   3   2     4798.81     4806.71    193.56 o 
  17   3   2      680.28      556.22    104.72 o 
  18   3   2     1663.51     1606.06    132.70 o 
  19   3   2     5309.53     5431.06    268.42 o 
  20   3   2       18.25      -93.49     93.49 o 
  21   3   2     6381.18     6703.42    332.34 o 
   0   4   2     5100.64     5759.38    211.78 o 
   1   4   2     8207.79     8379.21    274.48 o 
   2   4   2      213.85      339.01     35.25 o 
   3   4   2    78279.07    82023.56   2214.97 o 
   4   4   2     4495.31     4641.31    138.01 o 
   5   4   2   194599.08   196839.31   4827.53 o 
   6   4   2       22.43      115.79     45.00 o 
   7   4   2   143068.25   139787.14   3192.67 o 
   8   4   2     5614.18     5511.78    139.64 o 
   9   4   2    23131.79    23575.50    522.20 o 
  10   4   2     4974.05     4967.16    135.41 o 
  11   4   2     3070.03     3105.46    102.93 o 
  12   4   2     2003.38     2103.07     86.11 o 
  13   4   2    16502.19    16373.87    381.73 o 
  14   4   2     1146.41     1086.28     83.53 o 
  15   4   2    20423.88    20193.68    549.80 o 
  16   4   2      243.38       90.86     89.47 o 
  17   4   2    18796.92    18835.56    524.99 o 
  18   4   2        7.52      -88.79    104.24 o 
  19   4   2     8715.78     8131.40    341.13 o 
  20   4   2      556.83      611.19    115.11 o 
  21   4   2      677.56      635.99    131.66 o 
   1   5   2   168441.81   169024.89   4568.11 o 
   2   5   2    21410.52    22837.89    636.77 o 
   3   5   2    36467.80    36328.11   1108.29 o 
   4   5   2     9097.64     9493.17    250.21 o 
   5   5   2      157.54      216.36     26.24 o 
   6   5   2     3738.19     3753.90     99.21 o 
   7   5   2    11731.90    12031.06    272.13 o 
   8   5   2     3674.04     3709.15     96.81 o 
   9   5   2    39688.79    39342.83    809.02 o 
  10   5   2       17.51        9.25     39.81 o 
  11   5   2    58288.05    58257.84   1263.45 o 
  12   5   2      130.28      147.69     53.14 o 
  13   5   2    36071.20    36335.64    903.98 o 
  14   5   2     1095.19     1209.34     80.81 o 
  15   5   2     5775.54     5890.55    222.80 o 
  16   5   2     3417.93     3220.41    158.28 o 
  17   5   2     1099.14     1157.52    111.58 o 
  18   5   2      454.56      230.32     96.77 o 
  19   5   2     6092.91     5769.51    525.27 o 
  20   5   2      179.46       71.23    121.36 o 
  21   5   2     4437.25     4457.32    406.86 o 
   0   6   2     2926.79     3122.96    222.48 o 
   1   6   2     1863.06     1665.83    115.31 o 
   2   6   2    12007.36    13596.03    480.14 o 
   3   6   2    29186.46    28571.46    711.57 o 
   4   6   2      764.91      779.77     50.68 o 
   5   6   2    88733.96    91380.27   2231.79 o 
   6   6   2       12.23       50.72     25.37 o 
   7   6   2    76845.73    77730.74   1784.38 o 
   8   6   2     7213.76     7478.11    209.37 o 
   9   6   2    14427.15    14785.17    388.65 o 
  10   6   2    10425.78    10585.38    268.30 o 
  11   6   2      520.47      559.23     47.35 o 
  12   6   2     3199.24     3127.88    116.82 o 
  13   6   2     6416.63     6248.35    171.97 o 
  14   6   2     1316.65     1278.40     86.53 o 
  15   6   2     8110.22     8263.72    238.87 o 
  16   6   2       22.12      -82.47     82.47 o 
  17   6   2    10955.59    12016.38    469.34 o 
  18   6   2      312.05      215.13    108.19 o 
  19   6   2     6692.75     7167.78    497.75 o 
  20   6   2      454.40      321.88    162.36 o 
   1   7   2    86160.44    76633.32   2753.57 o 
   2   7   2     1101.45     1080.52     71.21 o 
   3   7   2    17550.70    18522.68    589.46 o 
   4   7   2     3546.24     3726.06    123.32 o 
   5   7   2     3709.77     4302.97    178.86 o 
   6   7   2      678.35      663.36     54.87 o 
   7   7   2     9429.83     9665.59    258.24 o 
   8   7   2     1009.89     1105.74     58.18 o 
   9   7   2    14246.37    14638.09    418.68 o 
  10   7   2     2235.19     2102.30     89.23 o 
  11   7   2    30736.98    31272.87    796.84 o 
  12   7   2      199.14      175.47     54.74 o 
  13   7   2    23077.81    23569.27    567.20 o 
  14   7   2     1230.65     1237.47     83.84 o 
  15   7   2     3322.88     3374.52    158.00 o 
  16   7   2      785.61      754.98     98.96 o 
  17   7   2      619.50      516.99    102.15 o 
  18   7   2      385.01      227.49    114.72 o 
  19   7   2     3503.23     3654.60    203.01 o 
  20   7   2       53.89     -125.10    125.10 o 
   0   8   2     2807.80     2268.08    219.15 o 
   1   8   2      802.27      836.58    113.68 o 
   2   8   2     1881.04     2033.49    148.89 o 
   3   8   2    26661.36    26863.49    770.80 o 
   4   8   2      826.33      783.70     86.62 o 
   5   8   2    41186.19    41717.37   1132.12 o 
   6   8   2      404.43      510.50     47.23 o 
   7   8   2    20355.92    21717.09    600.70 o 
   8   8   2     7103.19     6909.76    275.12 o 
   9   8   2     5046.42     5042.61    221.19 o 
  10   8   2     2087.20     2363.62    122.79 o 
  11   8   2      132.33       85.78     68.60 o 
  12   8   2      833.45      951.45    119.09 o 
  13   8   2     5366.39     5652.65    262.58 o 
  14   8   2       33.59      -24.97     80.44 o 
  15   8   2     7736.28     8335.53    301.62 o 
  16   8   2       43.66       52.85     85.25 o 
  17   8   2     6835.92     8076.57    318.50 o 
  18   8   2        3.16      -98.28     98.28 o 
  19   8   2     2966.40     3295.16    238.88 o 
  20   8   2      217.94      108.16    205.37 o 
   1   9   2    38789.37    33740.07   1478.50 o 
   2   9   2     1367.33     1067.29    132.92 o 
   3   9   2     1496.22     1681.01    143.08 o 
   4   9   2      607.40      844.49     54.51 o 
   5   9   2     5260.50     5286.71    189.60 o 
   6   9   2       87.90      219.97     42.08 o 
   7   9   2     4709.67     4783.44    174.91 o 
   8   9   2      339.33      350.91     65.64 o 
   9   9   2     4433.21     4969.50    257.89 o 
  10   9   2     1472.66     1336.79    111.75 o 
  11   9   2     8861.06     9347.96    429.30 o 
  12   9   2      222.58      150.20     86.51 o 
  13   9   2    10233.86    10414.26    419.42 o 
  14   9   2      515.36      479.45     98.80 o 
  15   9   2      862.19      954.78    117.93 o 
  16   9   2      575.69      583.44    116.67 o 
  17   9   2      931.03     1128.01    127.57 o 
  18   9   2      291.64      131.61    110.51 o 
  19   9   2     1645.27     1570.51    136.29 o 
   0  10   2     1052.98     1322.26    217.44 o 
   1  10   2     1722.80     1678.00    162.34 o 
   2  10   2     2839.72     2727.06    232.55 o 
   3  10   2     3910.27     3803.99    221.35 o 
   4  10   2      365.75      449.23    119.04 o 
   5  10   2     8516.79     9335.71    428.41 o 
   6  10   2      835.51      773.75     81.04 o 
   7  10   2    15399.13    17133.24    527.96 o 
   8  10   2      328.43      594.16     72.86 o 
   9  10   2     1153.11     1330.80     97.04 o 
  10  10   2      967.35     1088.94    114.88 o 
  11  10   2       28.96      -18.11     90.55 o 
  12  10   2      630.55      652.07    113.49 o 
  13  10   2      668.92      678.07    124.34 o 
  14  10   2       22.96       26.00    111.80 o 
  15  10   2     2327.73     2543.68    176.48 o 
  16  10   2       51.52       32.70    116.23 o 
  17  10   2     1668.24     2174.49    311.91 o 
  18  10   2        1.34     -129.01    129.01 o 
  19  10   2     1307.61     1384.94    222.30 o 
   1  11   2    10228.52     9280.75    401.99 o 
   2  11   2       42.30       39.53    122.01 o 
   3  11   2      835.46     1219.85    154.01 o 
   4  11   2     3828.62     3491.14    219.59 o 
   5  11   2      317.46      226.11    118.26 o 
   6  11   2      102.63      308.54     77.74 o 
   7  11   2      146.37      368.41     78.35 o 
   8  11   2       74.10      190.62     62.05 o 
   9  11   2     2255.13     2738.03    252.31 o 
  10  11   2       40.49      -13.79     77.90 o 
  11  11   2     4823.55     5487.49    285.53 o 
  12  11   2       59.99        5.46    102.05 o 
  13  11   2     5770.35     6561.23    337.74 o 
  14  11   2      328.35      503.26    124.11 o 
  15  11   2      468.90      660.70    135.01 o 
  16  11   2      108.70      228.55    143.31 o 
  17  11   2      240.76      135.96    139.69 o 
  18  11   2      132.11      308.94    153.44 o 
   0  12   2      242.12      753.69    240.92 o 
   1  12   2     1731.02     1199.79    182.91 o 
   2  12   2        8.03      198.47    187.42 o 
   3  12   2      263.05      428.16    149.51 o 
   4  12   2       97.05      318.00    145.42 o 
   5  12   2     3441.23     3553.86    233.52 o 
   6  12   2      497.50      375.13    351.76 o 
   7  12   2     3063.39     3507.45    335.98 o 
   8  12   2      155.78      560.97    165.64 o 
   9  12   2       41.48      209.72     88.75 o 
  10  12   2       28.71      323.48    188.91 o 
  11  12   2     1532.97     1668.45    178.31 o 
  12  12   2       20.64       57.12     89.61 o 
  13  12   2     1163.90     1503.94    140.85 o 
  14  12   2      165.20      352.16    132.45 o 
  15  12   2       36.71      299.96    125.79 o 
  16  12   2       28.13      -25.95    125.79 o 
  17  12   2      122.56      596.95    221.48 o 
   1  13   2       81.75      375.20    171.27 o 
   2  13   2      848.05      438.91    172.87 o 
   3  13   2     1930.93     1908.64    231.29 o 
   4  13   2       44.38      434.76    158.30 o 
   5  13   2      209.34       96.28    147.05 o 
   6  13   2      123.40      404.48    228.38 o 
   7  13   2      142.97      211.86    207.26 o 
   8  13   2        6.29      323.85    237.85 o 
   9  13   2       44.44      568.28    242.35 o 
  10  13   2       52.09     -138.14    234.17 o 
  11  13   2      966.06     1455.66    150.18 o 
  12  13   2        0.03      -75.95    110.65 o 
  13  13   2       37.71      410.67    330.04 o 
  14  13   2      489.73      469.01    160.68 o 
  15  13   2        3.39       34.74    165.02 o 
  16  13   2      146.71      334.38    182.39 o 
   0  14   2      222.51      249.13    274.71 o 
   1  14   2     1034.09     1221.58    223.47 o 
   2  14   2       44.78      441.06    179.20 o 
   3  14   2      350.91      674.94    247.59 o 
   4  14   2      412.93      363.26    164.18 o 
   5  14   2      326.81      456.77    168.81 o 
   6  14   2        2.13      108.68    240.92 o 
   7  14   2       17.60      422.45    247.18 o 
   8  14   2      285.50      663.70    276.31 o 
   9  14   2       34.94      624.94    280.96 o 
  10  14   2        8.15      901.55    286.80 o 
  11  14   2      195.13      686.14    294.79 o 
  12  14   2       31.64      337.42    274.20 o 
  13  14   2        1.15      139.03    302.17 o 
  14  14   2       99.88      191.34    302.84 o 
  15  14   2      444.47      753.23    351.59 o 
  16  14   2       25.87     -323.86    323.86 o 
   1  15   2      407.40      986.53    228.86 o 
   2  15   2        1.90      167.03    191.18 o 
   3  15   2     1218.59     1838.66    239.99 o 
   4  15   2        3.73      362.06    186.30 o 
   5  15   2      500.53      450.60    188.54 o 
   6  15   2       27.43      262.24    280.96 o 
   7  15   2       68.64       51.97    277.79 o 
   8  15   2        6.45      323.95    277.58 o 
   9  15   2     1103.82     1220.29    328.57 o 
  10  15   2        3.14     -262.43    262.43 o 
  11  15   2      846.34     1252.20    342.13 o 
  12  15   2       69.78      101.91    283.80 o 
  13  15   2      125.81      467.69    323.95 o 
  14  15   2       71.15      212.95    330.57 o 
  15  15   2        8.07      159.32    334.67 o 
   0  16   2      666.66     1027.82    360.56 o 
   1  16   2      171.55      170.28    220.05 o 
   2  16   2      103.50      118.47    212.48 o 
   3  16   2     2528.84     3020.21    292.52 o 
   4  16   2        6.43     -140.83    191.62 o 
   5  16   2     3222.23     3728.49    307.66 o 
   6  16   2       69.01       35.14    303.58 o 
   7  16   2     2154.41     2272.09    538.49 o 
   8  16   2       22.00       78.17    313.21 o 
   9  16   2     2049.05     2295.12    408.27 o 
  10  16   2        5.23      423.88    410.38 o 
  11  16   2      222.77       89.56    292.66 o 
  12  16   2      149.28      458.17    334.03 o 
  13  16   2      279.44      642.16    351.35 o 
  14  16   2       21.80      246.71    351.76 o 
   1  17   2     3596.02     4444.47    368.89 o 
   2  17   2      210.28       10.12    327.19 o 
   3  17   2     3560.97     4486.13    361.00 o 
   4  17   2      156.86      452.61    226.75 o 
   5  17   2      340.31      -83.31    265.96 o 
   6  17   2      744.23      874.45    584.09 o 
   7  17   2      606.51      572.41    442.95 o 
   8  17   2      359.42      336.56    349.70 o 
   9  17   2     1845.49     2345.51    440.00 o 
  10  17   2       17.73      101.84    346.95 o 
  11  17   2     1098.47     1437.14    409.73 o 
  12  17   2       12.72      469.11    385.29 o 
  13  17   2      339.36      959.52    636.20 o 
   0  18   2      950.36     1057.44    402.26 o 
   1  18   2     1097.40     1098.24    287.25 o 
   2  18   2      315.35      499.68    265.30 o 
   3  18   2     6087.40     6933.98    452.22 o 
   4  18   2       71.71      443.84    254.26 o 
   5  18   2     6386.19     7502.14    698.46 o 
   6  18   2       39.21        8.11    371.41 o 
   7  18   2     3618.50     3644.95    522.74 o 
   8  18   2      151.38      741.75    403.79 o 
   9  18   2     1186.74      930.49    413.00 o 
  10  18   2      192.21      310.30    466.84 o 
  11  18   2       15.34     -364.02    364.02 o 
   1  19   2     6953.73     8188.69    510.51 o 
   2  19   2       20.23       96.79    278.38 o 
   3  19   2     3384.65     4173.12    383.23 o 
   4  19   2      400.07      510.20    275.37 o 
   5  19   2      215.89      651.88    445.22 o 
   6  19   2      602.15     1585.61    514.60 o 
   7  19   2     1081.08     1903.60    497.43 o 
   8  19   2      290.00      627.16    419.08 o 
   9  19   2     2868.74     3515.41    548.12 o 
   0  20   2      976.83      818.97    446.72 o 
   1  20   2      671.69      799.24    322.81 o 
   2  20   2     1054.27     1107.26    319.67 o 
   3  20   2     4226.67     5146.53    435.48 o 
   4  20   2      245.20     -135.76    440.45 o 
   5  20   2     6375.78     8257.05    804.51 o 
   6  20   2       15.24     -236.52    438.60 o 
   7  20   2     4341.64     6082.67    705.68 o 
   1  21   2     6231.96     8267.08    537.23 o 
   2  21   2      142.61     -187.36    296.84 o 
   3  21   2     4381.74     5492.26    536.54 o 
   1   1   3     2551.45     2924.80    106.12 o 
   2   1   3     7714.49     7960.23    280.79 o 
   3   1   3     4837.58     4799.38    152.48 o 
   4   1   3     3868.00     4051.82     99.93 o 
   5   1   3       48.40      200.56     15.00 o 
   6   1   3      830.62      983.81     41.35 o 
   7   1   3      166.94      220.71     20.39 o 
   8   1   3      911.44      993.72     36.64 o 
   9   1   3      518.62      561.96     34.26 o 
  10   1   3      609.68      638.22     48.41 o 
  11   1   3     1948.30     2094.62     99.00 o 
  12   1   3       33.95       19.77     42.10 o 
  13   1   3     3423.68     3632.92    137.23 o 
  14   1   3       99.74       91.22     59.42 o 
  15   1   3      312.09      305.31     66.34 o 
  16   1   3      144.75      324.74     81.50 o 
  17   1   3       24.81      -67.54     75.95 o 
  18   1   3      139.07      196.85    106.49 o 
  19   1   3       29.04      321.40    147.51 o 
  20   1   3       61.10     -175.51    175.51 o 
  21   1   3      392.39      180.91    177.16 o 
   1   2   3     3519.32     3624.71    128.69 o 
   2   2   3    17104.36    17195.12    514.05 o 
   3   2   3    10336.13    10632.14    322.41 o 
   4   2   3     8983.68     9444.60    239.94 o 
   5   2   3    11765.71    12182.53    356.79 o 
   6   2   3       50.33      150.53     18.73 o 
   7   2   3     6337.69     6424.59    168.82 o 
   8   2   3     6986.12     7333.54    163.62 o 
   9   2   3      613.90      636.58     52.30 o 
  10   2   3     1654.70     1702.66     61.36 o 
  11   2   3      404.30      382.02     45.12 o 
  12   2   3      390.38      385.42     55.84 o 
  13   2   3      191.24      122.16     62.99 o 
  14   2   3       43.47       69.15     68.85 o 
  15   2   3     1982.86     2072.36    116.25 o 
  16   2   3       45.88      -58.02     81.21 o 
  17   2   3     1061.48     1417.09    116.31 o 
  18   2   3       17.53      -27.18     89.39 o 
  19   2   3      423.84      480.78    124.04 o 
  20   2   3      108.43      272.18    162.61 o 
  21   2   3        2.56       73.28    169.09 o 
   1   3   3     4482.61     4503.04    284.48 o 
   2   3   3      243.48      427.50     43.18 o 
   3   3   3      181.74      184.61     17.46 o 
   4   3   3     1889.88     1694.80    124.79 o 
   5   3   3       63.01      130.75     22.82 o 
   6   3   3     2530.63     2888.78     83.50 o 
   7   3   3     2306.49     2551.18    101.35 o 
   8   3   3     2496.41     2544.84     79.88 o 
   9   3   3     7493.79     7653.74    222.41 o 
  10   3   3        4.04       -3.42     38.69 o 
  11   3   3     6067.94     6271.83    198.50 o 
  12   3   3        7.61      -45.55     48.29 o 
  13   3   3     1788.94     1962.29     99.32 o 
  14   3   3      172.67      160.28     77.68 o 
  15   3   3     1281.51     1180.14     99.93 o 
  16   3   3      462.54      461.63     93.47 o 
  17   3   3       85.41      -15.69     94.68 o 
  18   3   3      636.79      884.14    117.57 o 
  19   3   3     1275.79     1366.64    125.83 o 
  20   3   3      229.18      174.17    129.71 o 
  21   3   3      870.94     1303.50    201.21 o 
   0   4   3      669.82      860.30     41.91 o 
   1   4   3    14878.44    15959.13    372.14 o 
   2   4   3     7561.36     7559.00    215.95 o 
   3   4   3    30741.82    30220.53    845.51 o 
   4   4   3     1571.53     1499.39     80.02 o 
   5   4   3    61322.21    63878.57   1574.55 o 
   6   4   3     2751.75     3047.39     83.53 o 
   7   4   3    26932.01    28635.87    625.54 o 
   8   4   3     3574.92     3595.81    129.88 o 
   9   4   3    12013.25    12244.39    282.56 o 
  10   4   3     2918.55     2951.60    141.98 o 
  11   4   3       30.47       66.21     43.45 o 
  12   4   3     1237.67     1380.18     80.02 o 
  13   4   3     4590.23     4774.04    158.01 o 
  14   4   3      466.14      460.70     71.34 o 
  15   4   3     4991.92     5222.75    197.94 o 
  16   4   3      150.37      -43.98     86.95 o 
  17   4   3     5651.35     6181.14    236.78 o 
  18   4   3        8.62     -102.28    102.28 o 
  19   4   3     1482.92     1681.96    164.43 o 
  20   4   3      129.86      111.20    127.94 o 
  21   4   3       66.66     -135.63    179.86 o 
   1   5   3    40933.39    41447.56    969.69 o 
   2   5   3      963.48     1024.17     60.85 o 
   3   5   3    15112.42    14116.46    418.96 o 
   4   5   3     7313.34     7158.31    177.26 o 
   5   5   3     2647.18     2737.41     80.62 o 
   6   5   3     9190.69     9322.10    213.26 o 
   7   5   3     6275.45     6607.39    172.55 o 
   8   5   3     4059.96     4285.32    145.59 o 
   9   5   3    16497.00    17098.78    442.76 o 
  10   5   3       23.08      -28.67     37.81 o 
  11   5   3    17867.93    18210.53    415.10 o 
  12   5   3     1111.76     1022.45     66.14 o 
  13   5   3     6420.71     6759.78    208.74 o 
  14   5   3     4578.40     4682.48    164.76 o 
  15   5   3     1674.75     1747.74    108.77 o 
  16   5   3     1542.67     1612.27    104.62 o 
  17   5   3        5.73      -87.18     87.18 o 
  18   5   3      383.39      376.23    120.18 o 
  19   5   3     1295.39     1213.58    147.14 o 
  20   5   3       24.26      -98.93    123.43 o 
   0   6   3     3599.77     4168.82    268.67 o 
   1   6   3    12075.74    12419.21    334.53 o 
   2   6   3     5616.26     5617.69    155.81 o 
   3   6   3    41445.19    40687.50   1455.45 o 
   4   6   3     4629.85     4937.95    134.00 o 
   5   6   3    52399.66    53626.62   1225.76 o 
   6   6   3       47.62       65.62     30.07 o 
   7   6   3    44388.43    47081.39   1087.50 o 
   8   6   3     2312.68     2257.37     94.93 o 
   9   6   3    13575.91    13581.65    333.15 o 
  10   6   3     4840.20     4594.68    215.29 o 
  11   6   3      162.49       67.32     49.78 o 
  12   6   3     4740.84     4824.03    152.58 o 
  13   6   3     2823.60     2804.48    112.52 o 
  14   6   3       45.94       69.16     67.32 o 
  15   6   3     9854.87    10062.38    279.07 o 
  16   6   3        2.46      -82.11     82.11 o 
  17   6   3     7671.24     7851.98    265.24 o 
  18   6   3        8.10      -51.72     94.26 o 
  19   6   3     2351.51     2124.36    191.90 o 
  20   6   3      309.48      189.45    158.30 o 
   1   7   3    77127.67    72595.90   2283.14 o 
   2   7   3     4671.18     4565.27    147.54 o 
   3   7   3    28433.36    27517.65   1075.07 o 
   4   7   3    21860.36    21824.64    548.11 o 
   5   7   3      629.40      717.93     38.77 o 
   6   7   3     1369.68     1392.27     87.78 o 
   7   7   3     3180.51     3423.81    112.60 o 
   8   7   3      192.24      149.09     42.53 o 
   9   7   3    25953.28    27010.49    757.28 o 
  10   7   3     1835.25     1801.77     84.54 o 
  11   7   3    27730.56    28026.83    720.79 o 
  12   7   3       11.98      -38.44     56.92 o 
  13   7   3    16684.64    16973.45    455.59 o 
  14   7   3     1109.55     1130.05     84.16 o 
  15   7   3     3489.15     3513.64    138.50 o 
  16   7   3      928.77      898.59     87.86 o 
  17   7   3      743.04      763.30    105.68 o 
  18   7   3     1209.98     1035.26    133.34 o 
  19   7   3     2401.56     2436.97    173.35 o 
  20   7   3      158.60      -29.78    127.71 o 
   0   8   3     5001.47     4746.92    338.80 o 
   1   8   3     8407.38     7495.35    310.78 o 
   2   8   3    10138.25     9868.68    378.33 o 
   3   8   3    42138.37    41655.18   1062.54 o 
   4   8   3     2023.58     1651.48    109.13 o 
   5   8   3    51806.10    49167.80   1331.82 o 
   6   8   3      281.52      306.37     43.10 o 
   7   8   3    38045.20    38757.17   1178.47 o 
   8   8   3     4646.98     4543.82    173.52 o 
   9   8   3     9231.80     9242.22    358.19 o 
  10   8   3     7256.04     6649.48    277.93 o 
  11   8   3       10.48       76.41     69.23 o 
  12   8   3     4032.31     3913.69    162.58 o 
  13   8   3     5556.60     5673.47    212.13 o 
  14   8   3      338.01      264.39     86.01 o 
  15   8   3    14704.87    15173.60    463.83 o 
  16   8   3      141.99      -33.06     93.80 o 
  17   8   3     9712.90    10271.18    322.40 o 
  18   8   3       51.33      -98.09     98.09 o 
  19   8   3     3833.75     3867.79    216.64 o 
  20   8   3      612.67      236.16    273.93 o 
   1   9   3    89100.84    78479.62   2481.79 o 
   2   9   3     8485.71     8060.06    337.91 o 
   3   9   3    20879.23    20327.45    883.33 o 
   4   9   3     5706.37     6225.17    225.29 o 
   5   9   3     4290.49     4279.97    232.55 o 
   6   9   3     3378.53     3452.24    128.85 o 
   7   9   3     9652.96     8621.43    322.36 o 
   8   9   3     2062.06     1849.79    107.21 o 
   9   9   3    31473.55    30344.56   1298.90 o 
  10   9   3      973.89      957.65    124.39 o 
  11   9   3    24808.23    24466.75    889.29 o 
  12   9   3       92.98       41.29     86.66 o 
  13   9   3    16651.72    17143.33    646.39 o 
  14   9   3     2018.69     1993.06    154.63 o 
  15   9   3     3829.43     4127.35    230.91 o 
  16   9   3     3477.40     3430.75    173.74 o 
  17   9   3      120.55       63.58    103.81 o 
  18   9   3     1285.14     1301.88    134.03 o 
  19   9   3     2694.32     2576.57    157.40 o 
   0  10   3    21526.84    20031.09   1004.00 o 
   1  10   3    10446.16     9172.57    385.24 o 
   2  10   3    10200.94     8913.80    380.64 o 
   3  10   3    40209.13    37415.61   1429.96 o 
   4  10   3     1616.17     1343.97    142.99 o 
   5  10   3    63470.29    61383.31   1558.52 o 
   6  10   3      863.04      878.73    114.28 o 
   7  10   3    53871.46    52529.46   1816.80 o 
   8  10   3     9358.72     9179.13    342.43 o 
   9  10   3    11893.04    11233.42    417.49 o 
  10  10   3     7933.25     7351.02    356.04 o 
  11  10   3       23.44      -52.11     87.15 o 
  12  10   3     4247.76     3958.17    239.46 o 
  13  10   3     8017.81     7641.35    383.80 o 
  14  10   3     1689.53     1743.21    147.90 o 
  15  10   3    15775.99    15215.98    593.16 o 
  16  10   3        2.07      -34.07    115.88 o 
  17  10   3    14398.85    14517.66    728.75 o 
  18  10   3      451.90      219.59    124.29 o 
  19  10   3     4710.61     4535.78    395.80 o 
   1  11   3    50286.78    45864.30   1503.61 o 
   2  11   3     4973.20     4688.64    267.80 o 
   3  11   3    38457.40    35476.71   1263.65 o 
   4  11   3     7538.39     6874.42    374.20 o 
   5  11   3      531.97      399.15    142.91 o 
   6  11   3     3888.95     3916.70    186.79 o 
   7  11   3     9580.92     9929.83    392.31 o 
   8  11   3     2519.74     2332.01    148.91 o 
   9  11   3    26698.54    27173.91    946.86 o 
  10  11   3     2659.57     2818.44    147.39 o 
  11  11   3    32137.69    32353.30   1389.48 o 
  12  11   3      435.58      353.09    103.86 o 
  13  11   3    11029.90    11786.77    549.56 o 
  14  11   3     1172.73      924.78    139.49 o 
  15  11   3     1875.21     1863.09    174.71 o 
  16  11   3     3625.96     3750.77    254.87 o 
  17  11   3       52.81      -86.51    136.41 o 
  18  11   3     1291.26     1127.03    159.62 o 
   0  12   3     5469.83     5110.54    440.26 o 
   1  12   3      719.64      826.44    170.59 o 
   2  12   3     6715.04     6480.50    333.71 o 
   3  12   3    32785.40    28868.00    991.16 o 
   4  12   3     4692.45     4268.48    259.81 o 
   5  12   3    58451.67    52266.10   1795.18 o 
   6  12   3      155.05      141.83    202.04 o 
   7  12   3    32001.12    30355.04   1461.65 o 
   8  12   3     5782.70     5485.95    224.92 o 
   9  12   3    11648.45    11911.28    479.91 o 
  10  12   3     9316.69     8739.72    463.61 o 
  11  12   3      270.47      336.14    136.79 o 
  12  12   3     4144.70     3662.07    216.99 o 
  13  12   3     7842.50     7821.12    383.51 o 
  14  12   3      718.07      513.83    130.28 o 
  15  12   3    10351.47    11171.49    529.53 o 
  16  12   3       31.44     -122.37    122.37 o 
  17  12   3    10255.72    11401.58    549.43 o 
   1  13   3    62417.98    58937.98   1933.01 o 
   2  13   3     8985.83     8558.24    415.00 o 
   3  13   3    29211.92    25837.55   1015.17 o 
   4  13   3     9030.04     8301.68    400.53 o 
   5  13   3     1605.61     1506.56    188.86 o 
   6  13   3     4577.73     3832.83    369.94 o 
   7  13   3     5466.84     4734.59    409.52 o 
   8  13   3     1251.36      798.73    460.32 o 
   9  13   3    27187.98    25757.57   1288.10 o 
  10  13   3      416.20      568.91    109.97 o 
  11  13   3    29570.92    27828.34   1078.81 o 
  12  13   3       97.84      -18.43    143.31 o 
  13  13   3    17028.89    17368.67   1018.35 o 
  14  13   3     2109.02     2030.51    214.72 o 
  15  13   3     3189.58     2883.52    286.62 o 
  16  13   3     2967.92     2805.36    295.30 o 
   0  14   3     5216.83     4966.31    566.72 o 
   1  14   3     5816.86     5693.56    358.07 o 
   2  14   3     2557.21     2258.38    239.25 o 
   3  14   3    27024.24    25709.86    961.77 o 
   4  14   3     2214.82     1911.92    219.28 o 
   5  14   3    38787.32    34205.69   1166.28 o 
   6  14   3       10.99      264.01    239.28 o 
   7  14   3    32628.31    28667.25   1858.66 o 
   8  14   3     5158.34     4824.83    536.32 o 
   9  14   3     7928.09     7317.16    558.85 o 
  10  14   3     6707.31     5882.81    507.64 o 
  11  14   3      188.85      569.82    294.74 o 
  12  14   3     1935.95     1430.29    342.29 o 
  13  14   3     4207.11     4011.86    458.45 o 
  14  14   3      375.96      300.60    310.71 o 
  15  14   3    11043.51     9774.53    715.30 o 
  16  14   3        3.37       66.09    340.90 o 
   1  15   3    35615.93    33623.73   1183.31 o 
   2  15   3     2660.47     2543.84    274.40 o 
   3  15   3    11941.56    11466.58    519.41 o 
   4  15   3     3527.82     3387.40    281.01 o 
   5  15   3      439.82      699.03    199.85 o 
   6  15   3     2568.28     2446.52    365.38 o 
   7  15   3     6200.88     5946.94    629.69 o 
   8  15   3     2017.12     1479.26    325.11 o 
   9  15   3    12770.96    11074.95    792.53 o 
  10  15   3      527.86      423.69    303.95 o 
  11  15   3    14998.32    14442.29    862.86 o 
  12  15   3      108.96      -30.81    290.07 o 
  13  15   3    10048.63     9340.64    687.66 o 
  14  15   3     1232.55      903.27    365.42 o 
  15  15   3     1289.68     1029.39    372.86 o 
   0  16   3     1404.24     1236.88    367.88 o 
   1  16   3     3613.73     4373.76    394.47 o 
   2  16   3     2608.72     3030.72    396.77 o 
   3  16   3    19806.05    18030.33    729.52 o 
   4  16   3     1384.84     1026.31    230.85 o 
   5  16   3    27421.55    25210.13   1339.07 o 
   6  16   3       66.24     -297.81    297.81 o 
   7  16   3    19545.71    17840.63   1027.13 o 
   8  16   3     1014.71     1135.17    395.18 o 
   9  16   3     6117.05     6042.07    561.04 o 
  10  16   3     2747.08     2780.18    414.65 o 
  11  16   3       94.31      134.14    364.78 o 
  12  16   3     1344.57     1358.19    365.38 o 
  13  16   3     3363.81     3280.69    469.01 o 
  14  16   3      318.95      445.12    356.20 o 
   1  17   3    17810.53    18439.13    759.46 o 
   2  17   3     1943.22     2084.98    297.19 o 
   3  17   3     8447.23     8603.84    854.34 o 
   4  17   3     3871.50     3995.69    332.15 o 
   5  17   3      243.71       68.46    268.09 o 
   6  17   3      971.53      909.22    414.72 o 
   7  17   3     2503.11     2416.45    437.18 o 
   8  17   3      220.21      383.41    349.70 o 
   9  17   3     9797.43     8575.49    703.01 o 
  10  17   3      306.76       73.79    342.38 o 
  11  17   3    11091.29    10179.48    778.21 o 
  12  17   3       91.86       -1.26    370.19 o 
  13  17   3     6050.64     4772.70    807.73 o 
   0  18   3     1013.81     1066.52    405.20 o 
   1  18   3      563.87      556.60    276.55 o 
   2  18   3     1255.24     1126.89    290.06 o 
   3  18   3     9393.51     9874.43    542.17 o 
   4  18   3     1280.59     1139.50    272.66 o 
   5  18   3    16273.36    16341.32   1044.03 o 
   6  18   3        3.47      283.98    383.80 o 
   7  18   3    10317.65    10783.29    833.66 o 
   8  18   3     1942.50     2332.81    461.52 o 
   9  18   3     3160.86     2624.44    477.97 o 
  10  18   3     2499.02     2354.12    476.25 o 
  11  18   3       30.10      203.22    375.93 o 
   1  19   3     8654.36     9891.24    564.64 o 
   2  19   3     1479.59     1020.67    305.00 o 
   3  19   3     5453.44     5802.08    429.34 o 
   4  19   3     1471.15     1466.16    374.37 o 
   5  19   3      132.12      578.78    736.08 o 
   6  19   3     1050.37     1269.67    692.65 o 
   7  19   3     1553.63     1668.51    470.99 o 
   8  19   3      520.79     1194.05    449.85 o 
   9  19   3     5547.75     5897.14    648.54 o 
   0  20   3      181.80       -0.02    407.85 o 
   1  20   3      626.98      190.81    297.77 o 
   2  20   3      372.47      183.00    295.36 o 
   3  20   3     3909.85     5188.32    428.45 o 
   4  20   3      828.17      988.12    497.20 o 
   5  20   3     6530.20     8348.80    805.95 o 
   6  20   3       94.55     -431.03    431.03 o 
   7  20   3     4507.54     6983.33    745.71 o 
   1  21   3     5674.76     6471.16    476.79 o 
   2  21   3      235.98      293.22    300.54 o 
   3  21   3     2345.54     2744.50    447.91 o 
   1   0   4       82.21      205.32     22.23 o 
   2   0   4   355152.81   329447.06  11243.27 o 
   3   0   4    26255.62    26666.15    917.64 o 
   4   0   4     1701.49     1462.75     64.56 o 
   5   0   4    30657.19    31051.66    846.06 o 
   6   0   4     2598.16     2726.45    126.73 o 
   7   0   4     5353.84     4667.59    146.11 o 
   8   0   4    23176.09    21702.13    601.49 o 
   9   0   4    20689.91    20863.09    577.41 o 
  10   0   4    52121.61    51103.45   1392.88 o 
  11   0   4      363.72      375.90     63.90 o 
  12   0   4    67319.53    64955.36   1995.90 o 
  13   0   4     5033.86     4751.55    201.77 o 
  14   0   4    28915.59    28147.34    891.35 o 
  15   0   4     9961.09     9780.22    346.97 o 
  16   0   4      392.89      303.77    115.60 o 
  17   0   4     8698.53     8194.21    370.54 o 
  18   0   4     3927.22     3989.62    386.50 o 
  19   0   4     1305.20      866.75    223.60 o 
  20   0   4     8137.05     7300.06    673.11 o 
  21   0   4       22.41     -229.27    229.27 o 
   1   1   4   134884.38   136266.69   4654.26 o 
   2   1   4   108848.62   105922.55   3129.97 o 
   3   1   4    93517.51    96279.45   2546.86 o 
   4   1   4   182365.78   181349.52   3855.17 o 
   5   1   4     7705.91     7487.19    158.37 o 
   6   1   4   122033.20   120149.38   2082.91 o 
   7   1   4     8228.05     8129.91    151.08 o 
   8   1   4    60531.30    60942.86   1063.81 o 
   9   1   4    37067.60    35886.60    661.86 o 
  10   1   4     3210.07     3066.59     90.43 o 
  11   1   4    28514.76    27092.67    563.03 o 
  12   1   4     2213.09     2197.32     95.61 o 
  13   1   4     4580.68     4317.67    145.47 o 
  14   1   4    17175.33    16287.32    409.75 o 
  15   1   4     1680.92     1590.57     91.36 o 
  16   1   4    19974.60    19250.30    524.84 o 
  17   1   4       12.69       17.36     73.88 o 
  18   1   4    11982.81    11513.36    388.19 o 
  19   1   4     1737.22     1677.19    227.53 o 
  20   1   4     2599.75     2449.32    215.82 o 
  21   1   4     2851.23     2524.95    233.31 o 
   1   2   4    84776.56    87261.58   2978.58 o 
   2   2   4   110867.18   111709.99   3303.67 o 
   3   2   4    89106.09    95051.16   3246.03 o 
   4   2   4     8324.04     8126.84    235.39 o 
   5   2   4    38010.92    39118.80    837.03 o 
   6   2   4     2230.19     2222.95     57.80 o 
   7   2   4    21688.54    21612.50    421.48 o 
   8   2   4    28736.13    27719.83    539.46 o 
   9   2   4    10591.11    10633.87    231.54 o 
  10   2   4    43338.28    42022.46    860.23 o 
  11   2   4     1935.65     1747.86     70.92 o 
  12   2   4    49666.44    48213.48   1049.97 o 
  13   2   4     2033.31     1995.53    102.36 o 
  14   2   4    14886.10    14319.38    397.92 o 
  15   2   4    16571.62    15994.67    444.03 o 
  16   2   4       89.90       86.06     82.22 o 
  17   2   4    10062.66     9773.90    366.08 o 
  18   2   4     4567.67     4610.62    189.76 o 
  19   2   4     1648.63     1330.73    144.88 o 
  20   2   4     6307.88     6200.62    322.22 o 
  21   2   4       38.70     -159.31    159.31 o 
   1   3   4    35317.09    35290.44   1570.71 o 
   2   3   4      758.33     1044.47     39.63 o 
   3   3   4    18304.75    18484.54    501.79 o 
   4   3   4    83537.59    81676.77   1993.14 o 
   5   3   4    29654.98    32037.82    733.82 o 
   6   3   4   144351.59   145984.97   2941.85 o 
   7   3   4     4029.76     3668.09     97.45 o 
   8   3   4    57596.98    57434.39   1242.73 o 
   9   3   4    30589.79    30638.58    672.61 o 
  10   3   4     5164.90     5191.80    138.79 o 
  11   3   4    12459.10    12722.70    297.23 o 
  12   3   4     7163.83     6888.21    195.65 o 
  13   3   4     4047.83     4119.56    142.11 o 
  14   3   4    15900.21    15615.47    431.94 o 
  15   3   4      992.66      984.83     96.57 o 
  16   3   4    11554.40    11551.24    345.61 o 
  17   3   4       61.19       98.72     95.16 o 
  18   3   4    11806.51    11628.42    445.39 o 
  19   3   4     1173.92     1220.00    126.56 o 
  20   3   4     3260.66     3142.52    247.93 o 
  21   3   4     2865.35     2548.12    269.01 o 
   0   4   4   174974.98   182546.56   6413.16 o 
   1   4   4    29619.42    30959.50    781.31 o 
   2   4   4   163423.86   165106.56   5679.24 o 
   3   4   4    64113.05    68100.32   1662.73 o 
   4   4   4    30506.61    32132.67    790.18 o 
   5   4   4    28097.36    27196.64    736.71 o 
   6   4   4     3513.34     3450.15    100.10 o 
   7   4   4    13214.13    13323.72    283.33 o 
   8   4   4    37564.93    37316.84    813.13 o 
   9   4   4     7673.55     7556.11    184.72 o 
  10   4   4    60040.96    59095.50   1281.80 o 
  11   4   4     2260.22     2327.27     85.84 o 
  12   4   4    44229.85    44145.70    966.53 o 
  13   4   4      466.71      585.42     67.50 o 
  14   4   4    10162.29     9915.47    272.05 o 
  15   4   4     9168.21     9408.14    338.73 o 
  16   4   4      176.23      133.99     89.93 o 
  17   4   4     6019.58     5636.66    222.78 o 
  18   4   4     2631.77     2617.59    162.98 o 
  19   4   4      820.70      794.94    117.03 o 
  20   4   4     5226.37     5472.45    336.19 o 
  21   4   4       60.46     -177.31    177.31 o 
   1   5   4    24943.51    26185.62    570.50 o 
   2   5   4    17061.85    17244.55    449.01 o 
   3   5   4    21686.06    21654.67    499.90 o 
   4   5   4    41999.75    41107.40   1240.62 o 
   5   5   4     4519.06     4785.03    125.01 o 
   6   5   4    75339.98    75957.58   1873.62 o 
   7   5   4     3553.92     3295.09     94.55 o 
   8   5   4    42182.02    42670.02    987.65 o 
   9   5   4    17861.94    17769.46    399.63 o 
  10   5   4       93.01       51.81     34.76 o 
  11   5   4     7236.00     7188.24    185.38 o 
  12   5   4     2859.92     2796.66    100.76 o 
  13   5   4     2548.99     2494.59     99.02 o 
  14   5   4     6134.72     6086.15    192.18 o 
  15   5   4     1576.58     1565.90     97.42 o 
  16   5   4    12033.52    12133.98    327.90 o 
  17   5   4       64.93     -104.26    104.26 o 
  18   5   4     7710.23     7857.75    412.31 o 
  19   5   4      556.39      337.90    154.25 o 
  20   5   4     2673.66     2620.54    180.03 o 
   0   6   4   136886.27   135847.06   5243.88 o 
   1   6   4     3589.34     3661.09    127.69 o 
   2   6   4    60626.20    59264.38   1491.26 o 
   3   6   4    22287.24    22968.75    635.98 o 
   4   6   4     5833.47     5549.59    193.48 o 
   5   6   4    23382.41    24549.29    611.37 o 
   6   6   4      953.43      845.66     44.00 o 
   7   6   4    17090.40    17818.45    395.51 o 
   8   6   4    18985.47    19770.81    471.02 o 
   9   6   4     5924.40     6012.48    167.26 o 
  10   6   4    25750.15    26332.95    624.01 o 
  11   6   4      214.75       79.83     50.33 o 
  12   6   4    18606.48    18800.47    459.00 o 
  13   6   4     2235.07     2293.25    102.80 o 
  14   6   4    10821.04    10778.99    301.36 o 
  15   6   4     5705.87     5755.89    205.62 o 
  16   6   4       16.38      -82.42     82.42 o 
  17   6   4     2194.93     2183.70    136.50 o 
  18   6   4     2038.99     2086.16    145.58 o 
  19   6   4      269.77      114.66    116.65 o 
  20   6   4     3642.43     3985.83    278.72 o 
   1   7   4     3965.41     3934.33    166.68 o 
   2   7   4    11387.15    11353.81    311.67 o 
   3   7   4    19809.33    20391.07    548.62 o 
   4   7   4    43818.17    44335.13   1096.51 o 
   5   7   4     5994.69     6390.21    163.60 o 
   6   7   4    46853.92    48695.23   1115.19 o 
   7   7   4     2625.81     2791.08    121.50 o 
   8   7   4    12783.39    13143.63    347.78 o 
   9   7   4    16249.23    16272.58    452.83 o 
  10   7   4     1619.49     1702.19     83.79 o 
  11   7   4     9035.00     8964.83    255.59 o 
  12   7   4     1407.06     1404.72     87.10 o 
  13   7   4      911.02     1009.45     83.00 o 
  14   7   4     6046.00     6314.05    209.86 o 
  15   7   4       83.72       81.04     72.45 o 
  16   7   4     6421.31     7077.24    240.43 o 
  17   7   4      108.44     -101.79    101.79 o 
  18   7   4     5065.88     5340.89    309.57 o 
  19   7   4      380.56      125.90    124.38 o 
  20   7   4     1612.63     1555.97    193.81 o 
   0   8   4    63422.65    55694.40   2507.23 o 
   1   8   4     1376.10     1370.09    132.44 o 
   2   8   4    32560.96    31302.53   1068.58 o 
   3   8   4    19218.19    19492.88    663.55 o 
   4   8   4     6537.13     6585.74    251.50 o 
   5   8   4    12368.62    12429.62    360.38 o 
   6   8   4     1682.72     1650.05     67.42 o 
   7   8   4     4329.42     4371.69    178.62 o 
   8   8   4     2873.31     2900.27    113.64 o 
   9   8   4     4661.75     4449.14    172.50 o 
  10   8   4    11192.71    11907.85    352.37 o 
  11   8   4     1168.40     1208.64     80.97 o 
  12   8   4    16832.08    17409.28    462.97 o 
  13   8   4     1237.88     1204.88     99.49 o 
  14   8   4     4645.27     5080.81    202.92 o 
  15   8   4     2027.28     2342.72    139.65 o 
  16   8   4      207.28      100.39     96.76 o 
  17   8   4     1809.08     1837.96    192.48 o 
  18   8   4     1122.34     1364.28    189.03 o 
  19   8   4      373.33      107.82    124.86 o 
   1   9   4      277.73      718.51    120.28 o 
   2   9   4     3181.04     2750.22    181.76 o 
   3   9   4     9515.33     9342.01    351.99 o 
   4   9   4    15484.75    15201.63    455.10 o 
   5   9   4     3808.54     3878.93    170.33 o 
   6   9   4    30453.04    31432.09   1095.37 o 
   7   9   4     1013.25      924.36    100.46 o 
   8   9   4    15557.17    15897.09    572.35 o 
   9   9   4     5919.18     6086.88    257.63 o 
  10   9   4     1381.34     1403.47    143.49 o 
  11   9   4     3997.35     4021.29    204.37 o 
  12   9   4     2566.54     2820.17    169.51 o 
  13   9   4      298.01      202.38    104.81 o 
  14   9   4     2463.40     2518.48    169.93 o 
  15   9   4       14.09      -85.39     92.70 o 
  16   9   4     2935.32     3002.35    253.68 o 
  17   9   4      103.70       11.74    104.59 o 
  18   9   4     2519.27     2794.80    171.94 o 
  19   9   4      242.43      156.70    119.45 o 
   0  10   4    11534.74    10622.66    604.93 o 
   1  10   4     1257.43     1299.31    152.26 o 
   2  10   4     4665.90     4048.85    265.14 o 
   3  10   4    10372.32     8947.92    487.03 o 
   4  10   4     1360.67     1412.42     78.17 o 
   5  10   4     6389.94     6743.37    258.83 o 
   6  10   4       52.93       20.31     66.86 o 
   7  10   4     1706.05     1976.82    181.39 o 
   8  10   4     1071.17     1567.00    163.61 o 
   9  10   4      905.39      954.52     83.61 o 
  10  10   4     5084.30     5749.65    291.52 o 
  11  10   4     1240.65     1146.81    188.91 o 
  12  10   4     3322.60     4200.70    247.06 o 
  13  10   4      847.85      776.92    113.69 o 
  14  10   4      597.25      749.07    163.25 o 
  15  10   4     2379.73     2627.37    182.44 o 
  16  10   4       72.92       85.42    118.55 o 
  17  10   4      685.33      921.93    144.47 o 
  18  10   4      276.05      276.48    124.16 o 
  19  10   4      189.51      136.79    233.37 o 
   1  11   4     6060.84     5218.02    288.43 o 
   2  11   4      254.80      187.30    125.38 o 
   3  11   4     4966.32     4454.54    253.20 o 
   4  11   4     2141.54     1949.18    248.22 o 
   5  11   4      132.17       51.93    118.78 o 
   6  11   4     3928.84     4636.25    385.49 o 
   7  11   4     1097.30     1185.57    103.08 o 
   8  11   4     1989.29     2220.74    185.91 o 
   9  11   4     1010.61     1101.68     91.53 o 
  10  11   4       49.22       66.79     63.84 o 
  11  11   4      405.58      594.94    101.20 o 
  12  11   4      375.30      589.50    108.20 o 
  13  11   4      614.63      640.15    120.57 o 
  14  11   4      295.37      332.29    123.65 o 
  15  11   4      167.33       -5.81    156.34 o 
  16  11   4      405.02      884.55    153.17 o 
  17  11   4       91.91     -118.60    118.60 o 
  18  11   4      301.84      323.50    219.56 o 
   0  12   4     6292.26     5561.42   1172.52 o 
   1  12   4       73.40      -87.71    143.04 o 
   2  12   4     2293.62     2186.85    201.22 o 
   3  12   4     1306.03     1270.67    200.58 o 
   4  12   4       32.89      214.90    133.72 o 
   5  12   4       17.20      329.96    136.00 o 
   6  12   4      169.35      -58.63    178.10 o 
   7  12   4      333.17      487.57    187.03 o 
   8  12   4      467.20      652.60     82.16 o 
   9  12   4      125.41      224.73    293.13 o 
  10  12   4      992.27     1245.60    154.24 o 
  11  12   4      322.28      182.39    138.97 o 
  12  12   4      659.04     1050.02    262.73 o 
  13  12   4       13.53      -59.44     95.98 o 
  14  12   4      694.15      921.21    147.65 o 
  15  12   4      232.95      279.67    138.97 o 
  16  12   4        1.27     -120.57    120.57 o 
  17  12   4       77.51      183.18    133.44 o 
   1  13   4       10.83      315.19    169.10 o 
   2  13   4       17.54      201.76    178.69 o 
   3  13   4     1507.97     1503.19    189.36 o 
   4  13   4      466.73      577.36    158.48 o 
   5  13   4      729.13      820.39    165.88 o 
   6  13   4     1088.03     1399.11    273.24 o 
   7  13   4       51.26      -46.26    207.26 o 
   8  13   4       77.12      482.44    230.24 o 
   9  13   4       51.46      417.91    236.21 o 
  10  13   4       20.02       88.64     74.77 o 
  11  13   4       22.46     1194.23    416.90 o 
  12  13   4        0.53      105.33    130.24 o 
  13  13   4      125.33      291.60    193.25 o 
  14  13   4        3.40      -70.48    152.52 o 
  15  13   4        1.06      -44.89    157.79 o 
  16  13   4       94.83      128.05    295.30 o 
  17  13   4       21.02      165.02    482.03 o 
   0  14   4      201.14      497.81    275.55 o 
   1  14   4      257.44      262.56    198.70 o 
   2  14   4     1156.57     1860.61    230.90 o 
   3  14   4      106.60      353.82    175.50 o 
   4  14   4      895.90      755.60    183.96 o 
   5  14   4      303.16      665.92    172.99 o 
   6  14   4      147.85      137.56    236.39 o 
   7  14   4      641.69      924.14    266.31 o 
   8  14   4      985.53     1037.90    288.65 o 
   9  14   4        0.37       18.78    254.65 o 
  10  14   4     1793.02     2390.78    354.18 o 
  11  14   4      461.89      163.31    280.86 o 
  12  14   4       64.67      417.51    401.70 o 
  13  14   4        0.07       97.50    299.38 o 
  14  14   4       14.75       11.75    499.41 o 
  15  14   4       90.32      360.05    341.55 o 
  16  14   4       21.43     -327.28    334.38 o 
   1  15   4      442.16      992.57    225.39 o 
   2  15   4       91.89      197.97    197.64 o 
   3  15   4        4.03      246.06    191.12 o 
   4  15   4      762.40     1075.89    211.28 o 
   5  15   4      749.55      113.32    236.54 o 
   6  15   4       94.49      812.48    393.01 o 
   7  15   4        1.93     -259.35    259.35 o 
   8  15   4       57.71      510.95    274.51 o 
   9  15   4        4.48      219.02    281.71 o 
  10  15   4      191.56      593.11    301.52 o 
  11  15   4      334.34      462.24    308.32 o 
  12  15   4       19.96      401.14    360.44 o 
  13  15   4      269.70       19.59    353.93 o 
  14  15   4      204.19      488.17    342.13 o 
  15  15   4      281.01      361.67    346.95 o 
   0  16   4     1277.35     2560.27    405.82 o 
   1  16   4       33.38      130.04    219.45 o 
   2  16   4     1358.88     1798.02    268.41 o 
   3  16   4      917.63     1338.05    247.59 o 
   4  16   4      594.99      522.71    219.72 o 
   5  16   4     2224.42     3361.07    349.23 o 
   6  16   4      525.93      338.47    508.09 o 
   7  16   4     1283.42     2029.20    386.76 o 
   8  16   4     1305.31     1110.30    588.43 o 
   9  16   4      117.91      522.45    334.54 o 
  10  16   4     1004.59     2176.16    388.00 o 
  11  16   4      129.26      363.07    322.64 o 
  12  16   4     1006.06     1548.52    373.01 o 
  13  16   4      149.97     -158.51    319.36 o 
  14  16   4       96.18      134.15    337.74 o 
   1  17   4      407.74      965.53    263.34 o 
   2  17   4      889.34     1063.00    371.07 o 
   3  17   4      173.42      750.26    244.23 o 
   4  17   4      736.67     1426.75    257.67 o 
   5  17   4      192.13      218.79    290.30 o 
   6  17   4     2000.42     2662.18    446.40 o 
   7  17   4       41.42      299.41    377.81 o 
   8  17   4     1010.93     2025.78    417.58 o 
   9  17   4      723.49      900.83    545.00 o 
  10  17   4      189.52      189.29    341.88 o 
  11  17   4     1035.68     1259.55    399.16 o 
  12  17   4       29.09      286.33    367.87 o 
   0  18   4     5619.90     6587.33    703.51 o 
   1  18   4       29.32     -253.23    253.23 o 
   2  18   4     3052.61     3875.72    361.67 o 
   3  18   4      294.75      787.72    259.92 o 
   4  18   4     1000.16     1230.61    273.86 o 
   5  18   4     1207.15     2059.95    471.35 o 
   6  18   4       18.27      249.12    377.55 o 
   7  18   4     1575.10     2010.23    460.42 o 
   8  18   4     2609.62     3865.17    857.67 o 
   9  18   4      161.46      304.83    377.36 o 
  10  18   4     3253.27     3856.68    529.93 o 
  11  18   4       30.96     -117.97    363.87 o 
   1  19   4     2058.09     2528.92    340.50 o 
   2  19   4     2037.72     2600.72    335.68 o 
   3  19   4      372.11      535.78    278.91 o 
   4  19   4     6045.23     7176.21    773.30 o 
   5  19   4        4.40     -282.99    407.45 o 
   6  19   4     4764.49     5547.48    655.33 o 
   7  19   4      160.05      949.90    451.27 o 
   8  19   4     2666.33     3899.75    566.86 o 
   9  19   4      531.31     1020.10    449.39 o 
   0  20   4     4434.67     5135.64    607.45 o 
   1  20   4       95.49     -285.32    285.32 o 
   2  20   4     4341.98     4812.23    614.90 o 
   3  20   4      481.59      375.25    297.46 o 
   4  20   4     1157.66     1885.74    517.36 o 
   5  20   4     1018.58     1517.16    504.96 o 
   6  20   4      176.17        8.61    451.99 o 
   7  20   4     1093.56     1737.28    523.55 o 
   1  21   4     3683.06     4554.81    416.69 o 
   2  21   4     2133.86     2283.32    354.86 o 
   3  21   4      700.21     1121.70    391.68 o 
   1   1   5      778.17     1340.41    101.54 o 
   2   1   5    26004.31    27036.56    807.19 o 
   3   1   5    37525.52    38510.86   1146.45 o 
   4   1   5      753.64     1019.55     39.28 o 
   5   1   5     4342.57     5037.94    105.74 o 
   6   1   5      385.72      640.32     27.76 o 
   7   1   5        8.44       53.05     18.87 o 
   8   1   5      512.99      531.46     31.51 o 
   9   1   5      235.72      308.00     27.89 o 
  10   1   5      201.55      211.47     35.25 o 
  11   1   5      646.36      717.10     49.32 o 
  12   1   5      312.77      329.37     43.71 o 
  13   1   5       34.52       69.50     54.30 o 
  14   1   5      108.98      255.17     63.10 o 
  15   1   5        1.56      -62.32     62.32 o 
  16   1   5       20.19      194.26     77.01 o 
  17   1   5        9.91      -98.08     98.08 o 
  18   1   5       45.15      365.36    110.37 o 
  19   1   5       68.40       54.04    144.90 o 
  20   1   5        3.42     -147.67    147.67 o 
  21   1   5       58.36       70.90    169.07 o 
   0   2   5    15399.75    15177.58    924.99 o 
   1   2   5     2147.79     2383.40     81.91 o 
   2   2   5    67358.50    66438.78   1985.02 o 
   3   2   5    15183.31    16427.60    502.52 o 
   4   2   5     7453.34     8134.82    194.99 o 
   5   2   5      107.96      331.37     51.34 o 
   6   2   5     1895.53     2223.53     55.16 o 
   7   2   5     3342.29     3865.26     85.28 o 
   8   2   5     6235.02     5988.20    124.57 o 
   9   2   5        0.97        7.04     30.23 o 
  10   2   5     9911.94     9936.13    221.61 o 
  11   2   5      846.44      837.47     61.76 o 
  12   2   5     3443.90     3550.98    115.11 o 
  13   2   5       23.23       21.70     60.66 o 
  14   2   5      260.76      202.09     69.48 o 
  15   2   5      607.99      708.07     87.77 o 
  16   2   5      215.45       93.45     84.82 o 
  17   2   5      651.21      799.43    102.92 o 
  18   2   5       84.79      123.81     84.58 o 
  19   2   5       17.92      -29.99    116.31 o 
  20   2   5      645.88      841.05    177.85 o 
  21   2   5       77.51     -159.44    159.44 o 
   1   3   5     2904.91     3047.27    118.50 o 
   2   3   5      164.97      227.00     24.10 o 
   3   3   5     1381.32     1734.28     62.36 o 
   4   3   5    15599.58    15921.78    370.42 o 
   5   3   5      148.95      199.35     32.17 o 
   6   3   5    13562.84    13709.69    328.73 o 
   7   3   5       42.07      131.66     24.65 o 
   8   3   5    11916.03    11902.75    271.50 o 
   9   3   5      108.45      145.76     36.11 o 
  10   3   5     1813.57     1816.82     69.92 o 
  11   3   5      980.05      994.74     58.52 o 
  12   3   5      192.01      178.39     53.70 o 
  13   3   5       73.45       77.98     57.83 o 
  14   3   5     1332.00     1574.45    101.70 o 
  15   3   5       17.06      -30.75     75.52 o 
  16   3   5     1879.10     2127.17    127.30 o 
  17   3   5        6.61      -75.23     93.58 o 
  18   3   5     2775.58     3017.10    160.21 o 
  19   3   5        2.95       47.28    113.86 o 
  20   3   5      502.13      511.08    133.78 o 
  21   3   5        2.36      -93.86    197.42 o 
   0   4   5    53583.90    54835.02   1946.56 o 
   1   4   5     1485.40     1680.89     63.74 o 
   2   4   5    38423.28    41054.90   1032.95 o 
   3   4   5     1294.33     1290.08     60.85 o 
   4   4   5     2005.00     2098.40     75.27 o 
   5   4   5        5.80       51.91     20.26 o 
   6   4   5      262.54      290.75     29.47 o 
   7   4   5      142.86      272.02     26.80 o 
   8   4   5    11505.82    11789.24    254.63 o 
   9   4   5     1368.85     1503.57     62.65 o 
  10   4   5    12611.68    13089.04    304.16 o 
  11   4   5      102.18       70.94     43.37 o 
  12   4   5    14322.29    14799.44    346.94 o 
  13   4   5      560.97      601.06     68.08 o 
  14   4   5     3738.03     3514.26    135.87 o 
  15   4   5      141.97      288.18     77.06 o 
  16   4   5        5.96      -86.50     86.50 o 
  17   4   5       38.81      -47.05     94.14 o 
  18   4   5     1530.53     1442.31    136.35 o 
  19   4   5       30.26     -114.79    114.79 o 
  20   4   5     2146.33     2186.10    158.60 o 
  21   4   5        0.11     -214.31    248.37 o 
   1   5   5     2464.60     2870.31    105.65 o 
   2   5   5    29341.57    30370.30    710.14 o 
   3   5   5     3666.38     4006.54     98.97 o 
   4   5   5    33666.34    33003.13    881.39 o 
   5   5   5      607.41      651.86     58.66 o 
   6   5   5    33325.71    32472.22    810.57 o 
   7   5   5       18.79       -3.88     29.77 o 
   8   5   5    14358.89    14416.92    374.30 o 
   9   5   5      166.59      179.34     43.50 o 
  10   5   5      721.87      831.70     48.48 o 
  11   5   5      813.84     1004.46     57.71 o 
  12   5   5      183.30      170.32     49.61 o 
  13   5   5      406.64      361.15     58.33 o 
  14   5   5     6782.37     6974.70    208.28 o 
  15   5   5       74.12       26.30     67.52 o 
  16   5   5     8271.73     8806.43    283.64 o 
  17   5   5       40.38      -91.60     91.60 o 
  18   5   5     4806.52     4667.41    225.72 o 
  19   5   5       12.25     -101.55    121.56 o 
  20   5   5     1309.90     1359.77    172.13 o 
   0   6   5   115892.13   118438.05   3221.03 o 
   1   6   5       74.62       91.77     21.98 o 
   2   6   5    57440.34    58469.62   1472.39 o 
   3   6   5     7528.82     7944.87    206.31 o 
   4   6   5     2008.92     1821.90    119.17 o 
   5   6   5     1294.53     1368.74     69.15 o 
   6   6   5      838.63      908.73     49.71 o 
   7   6   5      252.47      337.79     36.79 o 
   8   6   5    18995.39    18924.01    451.22 o 
   9   6   5      357.50      440.71     48.80 o 
  10   6   5    22423.78    22512.27    537.62 o 
  11   6   5      174.14       19.18     50.71 o 
  12   6   5    21102.68    21425.68    519.44 o 
  13   6   5      514.03      477.55     67.55 o 
  14   6   5    11408.49    11272.00    301.77 o 
  15   6   5     1109.60     1085.52    100.37 o 
  16   6   5      153.38      -55.17     86.13 o 
  17   6   5      161.46      -65.35     93.85 o 
  18   6   5     1849.98     1808.98    132.02 o 
  19   6   5        5.48     -101.32    101.32 o 
  20   6   5     3373.88     3630.61    296.48 o 
   1   7   5     5137.22     5608.03    173.78 o 
   2   7   5    20396.00    19938.90    485.28 o 
   3   7   5     1733.87     1698.96     71.74 o 
   4   7   5    58362.20    61728.41   1542.64 o 
   5   7   5      217.11      196.40     31.12 o 
   6   7   5    60502.21    60963.57   1507.25 o 
   7   7   5      243.66      209.80     43.17 o 
   8   7   5    38076.34    38284.08   1050.44 o 
   9   7   5      106.89      146.91     49.56 o 
  10   7   5     1976.75     2086.35    114.58 o 
  11   7   5      123.14      175.17     59.18 o 
  12   7   5     2918.03     3063.74    125.27 o 
  13   7   5        7.97      -57.92     87.72 o 
  14   7   5    12306.70    12433.32    352.53 o 
  15   7   5      261.97      267.11     81.03 o 
  16   7   5    12714.33    13144.68    350.99 o 
  17   7   5        0.14      -88.70     88.70 o 
  18   7   5     5623.58     5914.56    252.74 o 
  19   7   5       53.11     -115.05    115.05 o 
  20   7   5     1452.40     1228.76    152.64 o 
   0   8   5   110590.36   102627.99   4546.20 o 
   1   8   5       52.12       65.21     62.96 o 
   2   8   5    84633.55    83089.83   2089.53 o 
   3   8   5     4594.65     4637.79    169.17 o 
   4   8   5    13854.54    13979.86    541.84 o 
   5   8   5      860.50     1127.20    111.42 o 
   6   8   5     1172.65     1276.58    130.77 o 
   7   8   5      163.04      177.57     43.49 o 
   8   8   5    24762.43    24338.29    618.21 o 
   9   8   5      414.08      259.20     61.80 o 
  10   8   5    43683.03    44127.96   1215.89 o 
  11   8   5     1528.18     1554.37     91.41 o 
  12   8   5    30994.48    30687.93    861.20 o 
  13   8   5       37.34       74.88     67.59 o 
  14   8   5    10595.68    10788.72    311.09 o 
  15   8   5      512.19      573.65    122.94 o 
  16   8   5      496.64      329.46    102.10 o 
  17   8   5      215.71       89.98    103.31 o 
  18   8   5     1697.34     1620.01    131.26 o 
  19   8   5       48.88     -123.15    123.15 o 
   1   9   5     2042.92     2353.08    342.05 o 
   2   9   5    18488.46    17838.30    533.11 o 
   3   9   5      810.44      767.92     55.53 o 
   4   9   5    55707.50    54729.08   1391.17 o 
   5   9   5       57.45       35.83     84.62 o 
   6   9   5    73522.30    76160.86   2328.97 o 
   7   9   5      785.24      689.98     61.28 o 
   8   9   5    35790.01    34809.11   1067.14 o 
   9   9   5     1223.68     1072.10     82.21 o 
  10   9   5     2092.99     1912.81    125.44 o 
  11   9   5      883.94      637.18     93.85 o 
  12   9   5     3472.70     3428.19    187.21 o 
  13   9   5       14.63      -91.16     91.83 o 
  14   9   5    10101.16     9626.11    352.84 o 
  15   9   5       51.83      -10.37     97.09 o 
  16   9   5    11390.29    11507.58    476.44 o 
  17   9   5       27.74     -132.26    132.26 o 
  18   9   5     7942.07     8105.47    312.44 o 
  19   9   5      183.91       91.36    118.62 o 
   0  10   5    84774.64    80381.86   3606.55 o 
   1  10   5      818.85      991.08    148.11 o 
   2  10   5    55353.35    52815.80   1867.89 o 
   3  10   5     1044.65     1035.83    133.92 o 
   4  10   5    14791.78    14556.77    405.49 o 
   5  10   5     1827.68     1840.73    103.00 o 
   6  10   5      658.42      583.68     81.01 o 
   7  10   5      738.00      673.20    180.22 o 
   8  10   5    20301.47    19859.79    697.74 o 
   9  10   5       39.72       51.49     61.94 o 
  10  10   5    34733.08    33698.36   1443.20 o 
  11  10   5       58.63      155.47     91.51 o 
  12  10   5    28880.12    28301.88   1026.16 o 
  13  10   5        9.30      -92.02     92.02 o 
  14  10   5     8866.09     8447.49    362.31 o 
  15  10   5       10.07      -89.63    108.73 o 
  16  10   5      160.59       55.39    119.46 o 
  17  10   5      268.26      -39.04    114.29 o 
  18  10   5     2438.33     2521.66    178.73 o 
   1  11   5      550.06      729.48    150.24 o 
   2  11   5    18864.22    17363.20    632.27 o 
   3  11   5      997.11      845.80    146.56 o 
   4  11   5    67324.89    61068.02   2555.50 o 
   5  11   5     1185.33     1084.23    120.58 o 
   6  11   5    72247.31    70915.57   2182.89 o 
   7  11   5      942.73      970.46    129.51 o 
   8  11   5    31814.70    29935.35   1702.32 o 
   9  11   5     1150.90      833.38    138.97 o 
  10  11   5     4375.78     4414.11    187.88 o 
  11  11   5      143.55      156.65     74.66 o 
  12  11   5     2261.64     2310.97    167.55 o 
  13  11   5       87.48      -53.47    115.08 o 
  14  11   5    10930.51    10655.98    509.30 o 
  15  11   5      205.66       57.83    120.57 o 
  16  11   5    12676.39    13119.13    623.15 o 
  17  11   5       93.02       -3.55    122.38 o 
  18  11   5     9367.72    10237.96    522.50 o 
   0  12   5    82297.04    81944.81   3951.82 o 
   1  12   5        3.56      -32.96    153.03 o 
   2  12   5    59197.45    56687.39   1840.69 o 
   3  12   5      244.35      434.29    141.82 o 
   4  12   5     9847.91     8818.76    392.07 o 
   5  12   5      738.67      805.37    150.15 o 
   6  12   5     2610.32     2588.27    299.38 o 
   7  12   5      428.15      552.22    131.63 o 
   8  12   5    15142.70    14939.03    509.05 o 
   9  12   5      258.36       59.60    105.46 o 
  10  12   5    27354.55    26225.94   1208.75 o 
  11  12   5       84.09       95.62    127.55 o 
  12  12   5    25835.30    25686.82   1585.07 o 
  13  12   5        5.67     -104.22    156.34 o 
  14  12   5    10526.99    10826.28    507.64 o 
  15  12   5      286.66      238.29    116.83 o 
  16  12   5      693.10      558.49    131.45 o 
  17  12   5        7.72     -122.08    122.08 o 
   1  13   5      153.42      147.71    200.58 o 
   2  13   5    12034.04    11945.56    510.83 o 
   3  13   5     1268.36     1437.34    222.52 o 
   4  13   5    38744.93    33783.69   1142.52 o 
   5  13   5     2176.12     2197.49    208.61 o 
   6  13   5    43397.71    40220.25   3747.71 o 
   7  13   5       29.92     -208.54    208.54 o 
   8  13   5    21114.55    18091.82    953.28 o 
   9  13   5     3261.94     3376.34    168.49 o 
  10  13   5     1464.71     1278.20    139.10 o 
  11  13   5      733.51      270.42    149.82 o 
  12  13   5     3012.19     2524.74    249.70 o 
  13  13   5      109.66      -31.58    144.93 o 
  14  13   5     9525.55     9574.68    757.79 o 
  15  13   5        2.79     -153.43    260.56 o 
  16  13   5    10529.12    11201.07    788.19 o 
   0  14   5    53326.36    50938.60   2398.23 o 
   1  14   5      730.46      630.95    205.32 o 
   2  14   5    33317.43    33617.24   1165.30 o 
   3  14   5     1915.79     1862.41    225.05 o 
   4  14   5     6505.08     5961.78    341.27 o 
   5  14   5      512.61      656.81    233.12 o 
   6  14   5      946.71     1362.02    285.38 o 
   7  14   5      125.22       82.65    237.61 o 
   8  14   5    11929.21    10109.69    652.52 o 
   9  14   5      553.54      710.75    276.16 o 
  10  14   5    23278.14    20444.19   1886.88 o 
  11  14   5       24.58      512.62    288.60 o 
  12  14   5    19456.98    18127.50   1008.56 o 
  13  14   5       84.58      144.12    140.04 o 
  14  14   5     7373.40     7899.65    575.16 o 
  15  14   5      399.21      310.80    205.30 o 
  16  14   5      236.19     -145.61    499.41 o 
   1  15   5      620.81      828.04    220.64 o 
   2  15   5    11930.19    12231.56    552.21 o 
   3  15   5       78.74      210.59    195.66 o 
   4  15   5    35280.29    32385.30   1123.61 o 
   5  15   5       62.29        3.18    216.96 o 
   6  15   5    41345.91    37051.40   1804.03 o 
   7  15   5       27.04       -2.15    272.83 o 
   8  15   5    19385.13    17145.63   1424.39 o 
   9  15   5       11.64     -241.56    270.01 o 
  10  15   5     1838.05     1610.86    332.65 o 
  11  15   5       98.04      -19.66    410.38 o 
  12  15   5     2087.07     2658.33    389.95 o 
  13  15   5       16.42      191.08    310.14 o 
  14  15   5     7083.43     6116.81    573.34 o 
  15  15   5        5.91     -319.63    319.63 o 
   0  16   5    41811.68    46429.48   2249.04 o 
   1  16   5     1098.83     1108.42    259.12 o 
   2  16   5    25056.15    24810.46    932.33 o 
   3  16   5      900.42      800.58    229.84 o 
   4  16   5     5245.04     5843.84    372.60 o 
   5  16   5       12.37      -95.46    236.29 o 
   6  16   5      503.78      920.45    339.30 o 
   7  16   5      355.45      463.81    328.18 o 
   8  16   5     9253.88     8235.29    653.00 o 
   9  16   5       93.72      500.18    334.54 o 
  10  16   5    17855.22    15344.27    918.08 o 
  11  16   5      145.62      136.53    317.54 o 
  12  16   5    15466.30    14022.57    875.09 o 
  13  16   5        6.93      -99.32    331.47 o 
  14  16   5     5015.65     4816.12    529.53 o 
   1  17   5     1092.78     1628.74    285.04 o 
   2  17   5     6658.42     7257.04    450.27 o 
   3  17   5      612.33      514.87    235.91 o 
   4  17   5    16301.83    15316.16    816.10 o 
   5  17   5      166.82      293.43    285.91 o 
   6  17   5    21731.89    21130.60   2579.54 o 
   7  17   5        5.58        9.62    342.29 o 
   8  17   5    11652.71    11531.39    806.02 o 
   9  17   5      320.94      850.32    642.71 o 
  10  17   5     1235.23     1186.43    391.07 o 
  11  17   5      101.80      210.42    360.76 o 
  12  17   5      643.43      287.23    366.48 o 
   0  18   5    31373.05    35171.09   1794.50 o 
   1  18   5      134.81     -109.58    261.28 o 
   2  18   5    17045.04    18088.64    767.91 o 
   3  18   5     1002.07     1202.26    278.17 o 
   4  18   5     2193.44     1935.94    286.73 o 
   5  18   5      103.96     -160.09    421.24 o 
   6  18   5      685.90     1119.32    428.29 o 
   7  18   5       11.18      290.40    383.69 o 
   8  18   5     5992.62     6523.00    654.39 o 
   9  18   5      177.23      418.58    410.38 o 
  10  18   5     8473.01     8536.61   1014.01 o 
  11  18   5       75.76       -8.24    375.03 o 
   1  19   5       41.30       -6.50    259.78 o 
   2  19   5     3074.12     3770.12    371.47 o 
   3  19   5      135.92      224.63    259.37 o 
   4  19   5     9203.59    10054.07    672.99 o 
   5  19   5      590.34      650.95    788.19 o 
   6  19   5    11489.11    14520.05   1005.24 o 
   7  19   5       30.58      355.24    438.85 o 
   8  19   5     6176.45     7809.32   1016.18 o 
   9  19   5      279.44      425.69    418.13 o 
   0  20   5    10961.36    12412.97    912.14 o 
   1  20   5      175.61      -34.65    288.30 o 
   2  20   5     8003.62     8885.50    581.68 o 
   3  20   5        8.17      -73.85    277.95 o 
   4  20   5     1606.83     2586.63    557.28 o 
   5  20   5       45.67      640.65    468.10 o 
   6  20   5      224.18      494.68    481.53 o 
   7  20   5       30.72      486.25    473.82 o 
   1  21   5      116.37      562.65    311.58 o 
   2  21   5      919.63      816.03    382.26 o 
   3  21   5      135.21      157.12    354.73 o 
   1   0   6     3711.08     3317.23    125.77 o 
   2   0   6    53586.05    53485.84   1833.62 o 
   3   0   6    75981.96    78705.94   2359.32 o 
   4   0   6    89677.77    92092.18   2760.81 o 
   5   0   6    70778.88    69565.02   1881.92 o 
   6   0   6     6321.44     7843.21    317.13 o 
   7   0   6    76637.27    74604.30   2021.65 o 
   8   0   6    60587.24    59477.72   1617.96 o 
   9   0   6    18381.21    17952.13    504.77 o 
  10   0   6    67540.09    65150.30   1771.29 o 
  11   0   6      449.53      582.37     68.41 o 
  12   0   6    30444.56    29534.89    927.33 o 
  13   0   6    12424.58    12235.63    414.77 o 
  14   0   6     6434.40     6523.41    252.65 o 
  15   0   6    18832.90    17464.32    678.88 o 
  16   0   6     1815.64     1720.05    160.39 o 
  17   0   6     8998.38     8480.85    383.85 o 
  18   0   6      160.23      165.59    188.38 o 
  19   0   6     3930.95     3639.89    335.73 o 
  20   0   6     3464.06     3456.42    347.71 o 
  21   0   6      181.08      -25.24    242.85 o 
   1   1   6    84510.61    81145.05   2402.03 o 
   2   1   6    58098.81    59019.67   1752.26 o 
   3   1   6    59175.94    59870.46   1462.03 o 
   4   1   6    94205.30    93866.15   2145.66 o 
   5   1   6      107.94      263.51     64.89 o 
   6   1   6    64693.16    63798.43   1222.71 o 
   7   1   6    13142.04    13166.59    251.30 o 
   8   1   6    31471.10    31552.48    556.66 o 
   9   1   6    41186.79    40682.38    715.94 o 
  10   1   6     5771.95     5802.25    140.39 o 
  11   1   6    38646.77    37199.62    816.48 o 
  12   1   6     1609.38     1523.40     71.31 o 
  13   1   6    18352.59    17501.16    433.62 o 
  14   1   6    20424.77    19957.41    492.80 o 
  15   1   6     1387.40     1296.70     86.08 o 
  16   1   6    19127.36    19180.29    522.62 o 
  17   1   6      124.18      169.94    104.44 o 
  18   1   6     8292.54     7752.15    294.38 o 
  19   1   6     3005.78     2768.43    209.71 o 
  20   1   6     1243.41      989.64    180.67 o 
  21   1   6     4972.47     5119.91    303.54 o 
   0   2   6    41638.95    47148.22   2818.38 o 
   1   2   6      289.75      477.60     60.20 o 
   2   2   6   103337.71   101535.93   2706.81 o 
   3   2   6   110566.25   112054.20   2997.20 o 
   4   2   6    32013.85    31894.77    729.63 o 
   5   2   6   120661.27   124003.30   2482.48 o 
   6   2   6     1526.17     1881.46     53.55 o 
   7   2   6    57541.77    57101.84   1043.89 o 
   8   2   6    59098.79    59321.51   1081.98 o 
   9   2   6    18188.37    18643.50    352.11 o 
  10   2   6    69695.78    68256.30   1475.98 o 
  11   2   6      515.62      577.46     49.96 o 
  12   2   6    21975.05    20996.83    473.63 o 
  13   2   6     7161.19     7256.34    204.95 o 
  14   2   6     5015.79     4884.95    180.10 o 
  15   2   6     9720.59     9212.54    283.65 o 
  16   2   6      770.97      599.38     93.55 o 
  17   2   6    12054.74    11816.86    355.63 o 
  18   2   6      494.61      549.47    123.39 o 
  19   2   6     5259.21     5405.28    299.78 o 
  20   2   6     5452.58     5438.15    397.40 o 
  21   2   6      527.84      434.86    170.81 o 
   1   3   6    88853.14    89193.16   2738.72 o 
   2   3   6    92754.66    94549.55   2322.14 o 
   3   3   6    48973.60    48749.88   1308.89 o 
   4   3   6   101051.92   102714.75   2331.57 o 
   5   3   6       23.49      112.21     25.03 o 
   6   3   6    32709.40    31763.30    649.47 o 
   7   3   6    11580.05    11819.36    251.28 o 
   8   3   6    30902.07    31868.66    617.51 o 
   9   3   6    20545.05    20292.31    452.36 o 
  10   3   6     5770.08     5766.55    151.45 o 
  11   3   6    31928.42    31894.06    756.61 o 
  12   3   6      319.45      312.45     66.39 o 
  13   3   6    17933.04    17595.01    438.19 o 
  14   3   6    13535.36    13585.13    350.36 o 
  15   3   6     1807.38     1551.17    108.47 o 
  16   3   6    24965.59    24332.86    652.65 o 
  17   3   6      319.25      289.86     98.25 o 
  18   3   6     9276.34     9270.01    414.31 o 
  19   3   6     3290.16     3718.71    207.36 o 
  20   3   6     1260.29     1320.00    168.48 o 
  21   3   6     3046.07     3316.60    291.88 o 
   0   4   6    48763.26    48265.01   1712.77 o 
   1   4   6     6779.18     7247.61    199.61 o 
   2   4   6    57251.52    56284.79   1413.35 o 
   3   4   6    33482.96    32492.74    806.28 o 
   4   4   6    11376.24    10870.49    278.94 o 
   5   4   6    52468.11    53138.35   1213.35 o 
   6   4   6     2002.38     2464.27     94.91 o 
   7   4   6    44544.12    45112.75    972.60 o 
   8   4   6    41075.74    41030.54    843.69 o 
   9   4   6     4534.37     4410.99    114.47 o 
  10   4   6    44643.88    44577.90    971.74 o 
  11   4   6       15.44       21.90     43.20 o 
  12   4   6    16072.27    15779.77    392.67 o 
  13   4   6     4620.49     4414.05    151.64 o 
  14   4   6     5633.95     5489.41    179.13 o 
  15   4   6    11531.80    11811.05    319.71 o 
  16   4   6     1375.64     1185.12    108.99 o 
  17   4   6     8088.87     8331.44    280.68 o 
  18   4   6      586.81      426.09    102.13 o 
  19   4   6     3232.99     3312.10    191.35 o 
  20   4   6     3809.17     3632.45    298.93 o 
  21   4   6      179.29      185.73    194.99 o 
   1   5   6    55951.57    54217.21   1185.75 o 
   2   5   6    34835.82    34716.88    760.78 o 
   3   5   6    16222.29    15883.02    436.95 o 
   4   5   6    48138.96    48062.04   1094.92 o 
   5   5   6     6800.10     6855.97    171.06 o 
   6   5   6    20608.84    20803.03    485.60 o 
   7   5   6     4504.12     4344.48    115.16 o 
   8   5   6     6726.16     6577.10    176.39 o 
   9   5   6    25796.57    24954.68    590.16 o 
  10   5   6     8514.99     8738.20    229.49 o 
  11   5   6    12332.42    12265.05    311.34 o 
  12   5   6       78.02       22.69     54.31 o 
  13   5   6     8615.78     8720.71    263.12 o 
  14   5   6    13278.72    13254.56    374.16 o 
  15   5   6     2449.35     2278.25    169.61 o 
  16   5   6    14187.18    14566.92    418.95 o 
  17   5   6      119.16      -70.41     92.39 o 
  18   5   6     6008.68     6225.90    287.77 o 
  19   5   6     1113.86     1061.78    143.08 o 
  20   5   6      614.15      526.77    176.44 o 
   0   6   6    52022.21    53250.50   1461.15 o 
   1   6   6     3936.72     3752.63     97.34 o 
   2   6   6    31422.68    31500.38    740.15 o 
   3   6   6    21488.33    21130.32    547.89 o 
   4   6   6    24197.59    24228.28    528.48 o 
   5   6   6    38441.50    38503.60   1040.34 o 
   6   6   6      437.51      466.46     38.98 o 
   7   6   6    33970.80    34636.52    752.61 o 
   8   6   6    32853.63    31996.06    811.71 o 
   9   6   6     9559.89     9302.93    260.42 o 
  10   6   6    35646.27    34749.57    881.92 o 
  11   6   6      252.68      177.95     58.84 o 
  12   6   6    21140.76    21202.72    514.30 o 
  13   6   6     4356.45     4124.86    160.03 o 
  14   6   6     4467.62     4534.59    178.60 o 
  15   6   6     9901.43     9939.90    302.65 o 
  16   6   6      238.51       83.49     91.48 o 
  17   6   6     6341.71     6208.68    313.65 o 
  18   6   6      556.56      437.54    108.28 o 
  19   6   6     1641.96     1756.98    136.95 o 
  20   6   6     2882.68     3067.80    168.31 o 
   1   7   6    22618.27    21399.04    480.21 o 
   2   7   6    39883.33    38089.23    899.71 o 
   3   7   6    17764.54    18078.99    508.34 o 
   4   7   6    26920.90    27624.73    653.19 o 
   5   7   6     1391.91     1480.22     58.73 o 
   6   7   6    19559.06    19406.88    541.54 o 
   7   7   6     1172.27     1185.01     66.68 o 
   8   7   6    12243.72    12459.02    360.23 o 
   9   7   6     6307.00     6494.25    193.91 o 
  10   7   6     2894.73     3044.50    118.96 o 
  11   7   6    13294.51    13500.13    368.96 o 
  12   7   6      149.44       98.33     67.00 o 
  13   7   6     5924.66     5930.88    199.84 o 
  14   7   6     8878.54     8823.22    290.67 o 
  15   7   6     1331.09     1322.04    103.75 o 
  16   7   6    11466.82    11680.66    549.94 o 
  17   7   6        5.28      -54.12     93.37 o 
  18   7   6     2124.61     2182.36    136.26 o 
  19   7   6      733.93      731.58    134.70 o 
  20   7   6      257.47      129.15    149.17 o 
   0   8   6     4705.54     4100.79    299.38 o 
   1   8   6     5001.32     4759.63    157.65 o 
   2   8   6     8237.29     8255.49    287.21 o 
   3   8   6    17125.16    17029.21    423.06 o 
   4   8   6     6421.70     6471.84    247.12 o 
   5   8   6    26225.60    26058.38    906.67 o 
   6   8   6       11.41       -4.97     32.70 o 
   7   8   6     6883.90     7211.85    202.87 o 
   8   8   6     8951.98     9078.97    263.80 o 
   9   8   6     1050.63      965.47     70.73 o 
  10   8   6    13333.54    13565.45    397.87 o 
  11   8   6      502.68      437.27     94.97 o 
  12   8   6     3491.41     3323.11    146.00 o 
  13   8   6     3724.09     3900.49    162.69 o 
  14   8   6     1502.41     1518.59    100.67 o 
  15   8   6     3967.86     4128.83    165.40 o 
  16   8   6      301.33       72.83     96.97 o 
  17   8   6     3097.60     3292.79    267.84 o 
  18   8   6       22.37     -124.13    124.13 o 
  19   8   6     1287.06     1121.81    145.34 o 
   1   9   6    18529.45    18402.45    644.63 o 
   2   9   6    12814.80    12499.44    354.10 o 
   3   9   6     2060.53     2170.27    100.01 o 
   4   9   6    26099.97    26213.02    696.19 o 
   5   9   6        4.88       46.31     49.18 o 
   6   9   6     5237.43     5614.65    242.64 o 
   7   9   6      582.66      705.73     92.73 o 
   8   9   6     2871.81     2786.28    111.09 o 
   9   9   6     1660.82     1725.15     85.37 o 
  10   9   6     4195.00     4177.66    169.71 o 
  11   9   6     6433.45     6893.96    294.60 o 
  12   9   6       50.74       17.08     87.39 o 
  13   9   6     3964.13     4054.56    331.29 o 
  14   9   6     3840.70     3881.39    192.52 o 
  15   9   6      708.25      672.62    115.08 o 
  16   9   6     4584.33     4691.67    230.18 o 
  17   9   6      192.99      113.71    115.42 o 
  18   9   6     1523.36     1789.99    160.91 o 
  19   9   6      905.30      752.92    133.80 o 
   0  10   6     2881.29     2853.22    375.64 o 
   1  10   6     2094.27     1982.68    171.83 o 
   2  10   6     5415.79     5355.26    305.88 o 
   3  10   6     7994.09     8010.88    247.72 o 
   4  10   6     3901.22     4321.83    232.21 o 
   5  10   6     7636.32     8030.07    432.58 o 
   6  10   6     1192.44     1289.97    106.48 o 
   7  10   6     2941.18     3592.83    237.73 o 
   8  10   6     4865.53     4759.55    360.44 o 
   9  10   6     3197.45     3766.75    258.33 o 
  10  10   6     6719.02     8230.32    567.29 o 
  11  10   6       23.63      -42.72     80.56 o 
  12  10   6     2226.84     2245.62    149.66 o 
  13  10   6      540.82      462.35    143.78 o 
  14  10   6      314.95      283.40    110.07 o 
  15  10   6     1468.58     1803.69    157.14 o 
  16  10   6      337.33       66.22    108.99 o 
  17  10   6     1772.35     1900.92    254.77 o 
  18  10   6      113.15      -64.18    133.51 o 
   1  11   6     5638.94     5303.49    295.85 o 
   2  11   6     3475.79     3123.49    219.27 o 
   3  11   6     2407.35     1968.81    199.95 o 
   4  11   6     2577.63     2743.77    222.98 o 
   5  11   6       32.61      -13.19     72.47 o 
   6  11   6      266.53      681.08    176.34 o 
   7  11   6      486.42      505.74    221.48 o 
   8  11   6       78.45      101.36    102.41 o 
   9  11   6     2456.90     2654.33    319.19 o 
  10  11   6      971.45     1055.27    169.36 o 
  11  11   6     2246.66     3049.94    287.29 o 
  12  11   6       26.70      -35.31     91.82 o 
  13  11   6      536.80      841.72    134.62 o 
  14  11   6     1196.73     1164.09    142.76 o 
  15  11   6      343.23      337.91    195.42 o 
  16  11   6     1555.71     1886.49    270.83 o 
  17  11   6        0.94     -105.85    123.07 o 
  18  11   6      610.28      709.51    172.94 o 
   0  12   6       54.60      446.38    232.41 o 
   1  12   6       27.04       24.16    144.69 o 
   2  12   6      298.07      465.79    149.77 o 
   3  12   6      255.95      379.58    142.15 o 
   4  12   6     1831.38     1680.63    178.56 o 
   5  12   6       89.67      702.24    178.10 o 
   6  12   6      128.09      118.83     52.74 o 
   7  12   6     1220.52     1677.82    168.61 o 
   8  12   6     1886.79     1914.79    183.14 o 
   9  12   6      182.62      225.99    113.33 o 
  10  12   6     1323.18     1419.44    167.78 o 
  11  12   6       16.96      110.22    128.57 o 
  12  12   6      619.62      621.00    167.19 o 
  13  12   6        4.53       -4.34    165.02 o 
  14  12   6       48.58      247.53    182.39 o 
  15  12   6      120.81      343.72    193.25 o 
  16  12   6      163.58      -25.44    114.65 o 
  17  12   6       18.44      202.47    145.48 o 
   1  13   6        2.36      397.74    170.04 o 
   2  13   6      392.77      308.41    164.66 o 
   3  13   6        4.66      171.18    153.32 o 
   4  13   6       29.87      473.08    182.48 o 
   5  13   6      393.57      137.03    179.50 o 
   6  13   6      128.24      642.71    231.46 o 
   7  13   6      305.94     -189.87    202.12 o 
   8  13   6        2.05      129.52     98.44 o 
   9  13   6     1029.70     1082.59    101.64 o 
  10  13   6       17.59       83.34    104.60 o 
  11  13   6       24.88     1124.75    408.21 o 
  12  13   6       26.03     -128.08    128.08 o 
  13  13   6        3.56       -2.06    264.90 o 
  14  13   6      315.50      594.10    275.76 o 
  15  13   6       44.46       10.08    168.41 o 
  16  13   6      180.05      549.66    190.77 o 
   0  14   6     1322.06     2020.20    339.81 o 
   1  14   6       36.98       86.80    184.15 o 
   2  14   6      468.46      592.61    189.30 o 
   3  14   6      489.22      802.99    188.47 o 
   4  14   6      115.30      -65.60    160.42 o 
   5  14   6       50.55      462.33    218.90 o 
   6  14   6      142.24     -185.56    438.61 o 
   7  14   6       34.50      227.53    248.67 o 
   8  14   6     1186.98      519.21    369.13 o 
   9  14   6       82.61      330.17    255.29 o 
  10  14   6      251.03      255.50    269.75 o 
  11  14   6       21.43       13.32     96.82 o 
  12  14   6      728.62      789.99    151.58 o 
  13  14   6      572.54      363.07    146.77 o 
  14  14   6      105.07      -36.40    132.89 o 
  15  14   6      686.35      538.97    159.12 o 
  16  14   6       14.13      173.71    469.01 o 
   1  15   6      246.37      776.23    216.35 o 
   2  15   6        5.03       35.61    190.29 o 
   3  15   6      662.90      956.58    214.48 o 
   4  15   6       19.94      218.27    176.70 o 
   5  15   6       75.62      102.01    291.22 o 
   6  15   6      138.58      876.25    296.31 o 
   7  15   6       45.75      -20.37    282.06 o 
   8  15   6       29.09      222.61    270.01 o 
   9  15   6       61.47      446.47    382.15 o 
  10  15   6        3.99      214.25    283.03 o 
  11  15   6      314.83      749.11    313.21 o 
  12  15   6       46.55       96.29    293.15 o 
  13  15   6      207.50      764.77    340.64 o 
  14  15   6       63.22      -87.19    320.62 o 
  15  15   6        2.25      258.39    331.64 o 
   0  16   6     6534.34     7738.00    630.09 o 
   1  16   6       30.20     -215.61    215.61 o 
   2  16   6     1454.95     2230.92    275.95 o 
   3  16   6     1229.46     1591.04    251.19 o 
   4  16   6       80.18      -85.54    191.30 o 
   5  16   6     3627.97     4356.91    397.59 o 
   6  16   6       38.84     -247.67    299.38 o 
   7  16   6     1694.71     2319.02    400.72 o 
   8  16   6      284.01      504.93    345.24 o 
   9  16   6      452.81      606.75    333.16 o 
  10  16   6      451.86     1070.23    343.26 o 
  11  16   6       11.79      434.76    322.03 o 
  12  16   6      630.01      885.11    360.02 o 
  13  16   6      412.97      575.70    429.92 o 
  14  16   6      631.78      730.86    366.17 o 
   1  17   6     1673.97     2563.59    309.12 o 
   2  17   6      528.22      863.57    243.54 o 
   3  17   6     1141.56     1319.76    250.74 o 
   4  17   6     2237.44     3021.77    300.66 o 
   5  17   6      250.88      542.52    289.42 o 
   6  17   6     3432.21     5276.19    561.72 o 
   7  17   6      152.39      334.69    482.03 o 
   8  17   6     1631.03     2218.42    420.81 o 
   9  17   6     1013.31     1481.94    393.86 o 
  10  17   6       19.98     -272.26    344.95 o 
  11  17   6     1199.55     1446.28    408.70 o 
  12  17   6       45.10      -40.06    348.09 o 
   0  18   6     3193.33     5407.05    822.93 o 
   1  18   6      590.78      615.67    278.89 o 
   2  18   6     2224.85     3170.43    335.28 o 
   3  18   6     1664.50     1564.93    281.60 o 
   4  18   6      512.87      745.50    322.20 o 
   5  18   6     2453.84     3559.56    526.62 o 
   6  18   6       18.87      217.81    393.02 o 
   7  18   6     2355.93     3722.33    511.32 o 
   8  18   6      470.55      474.05    390.43 o 
   9  18   6      214.91      509.54    812.08 o 
  10  18   6     1263.16     1139.30    512.43 o 
  11  18   6       53.81      -56.60    370.19 o 
   1  19   6     2295.73     3305.33    354.94 o 
   2  19   6      379.89      726.96    282.88 o 
   3  19   6      440.51      596.03    264.54 o 
   4  19   6     2224.13     3573.83    437.56 o 
   5  19   6       21.19      191.53    441.03 o 
   6  19   6     4366.64     5882.95    669.05 o 
   7  19   6      658.14     1851.12    482.07 o 
   8  19   6     1996.00     3099.49    531.28 o 
   9  19   6     1540.70     2095.25    486.12 o 
   0  20   6     5613.03     6807.52    662.00 o 
   1  20   6      392.89      461.19    292.31 o 
   2  20   6     4029.45     4859.52    629.94 o 
   3  20   6     2230.72     3106.06    448.90 o 
   4  20   6     1385.38     1707.94    501.49 o 
   5  20   6     2900.92     3370.75    586.26 o 
   6  20   6        4.08      -20.58    868.53 o 
   7  20   6     2434.55     2810.77    571.06 o 
   1  21   6     3170.40     4550.80    618.70 o 
   2  21   6      879.25      789.77    382.11 o 
   1   1   7     2170.93     2493.06     95.27 o 
   2   1   7     2152.26     2103.14     79.95 o 
   3   1   7     7527.67     7611.93    181.80 o 
   4   1   7     1878.30     1912.66     57.11 o 
   5   1   7     2588.26     2961.59     74.48 o 
   6   1   7      193.95      280.95     25.41 o 
   7   1   7      291.67      352.81     25.78 o 
   8   1   7      483.94      500.35     28.75 o 
   9   1   7     2263.85     2454.63     75.99 o 
  10   1   7       37.63       46.54     34.94 o 
  11   1   7     2720.61     2824.15    117.63 o 
  12   1   7       58.16       71.24     46.10 o 
  13   1   7      412.21      491.90     62.81 o 
  14   1   7      201.78      272.25     65.06 o 
  15   1   7      287.74      342.01     69.14 o 
  16   1   7       22.79      226.96     97.96 o 
  17   1   7      159.33       33.60    103.45 o 
  18   1   7        2.18       78.23    109.31 o 
  19   1   7      119.81     -138.58    138.58 o 
  20   1   7       18.55     -147.24    147.24 o 
  21   1   7        7.30      206.32    173.52 o 
   0   2   7    13187.38    15828.98    972.76 o 
   1   2   7     1002.92     1137.39     49.45 o 
   2   2   7     1566.15     1729.66     63.52 o 
   3   2   7     3276.89     3233.93     86.77 o 
   4   2   7      122.42      198.21     22.28 o 
   5   2   7     8546.92     8240.99    184.19 o 
   6   2   7     1552.05     1871.13     75.09 o 
   7   2   7     3303.72     3349.70     96.12 o 
   8   2   7        1.39       67.29     25.79 o 
   9   2   7      405.18      454.63     33.38 o 
  10   2   7      767.73      914.40     54.35 o 
  11   2   7        0.56      -19.12     41.06 o 
  12   2   7     1508.65     1579.70     72.72 o 
  13   2   7     2890.64     2750.38    109.78 o 
  14   2   7      519.30      440.63     77.13 o 
  15   2   7     1075.57     1205.72     98.89 o 
  16   2   7        5.84        4.55     88.72 o 
  17   2   7     1434.71     2082.24    125.40 o 
  18   2   7      317.90       67.89    114.35 o 
  19   2   7      815.26      890.15    137.21 o 
  20   2   7        3.06        2.99    157.26 o 
  21   2   7       39.67      -33.04    280.18 o 
   1   3   7    17944.93    18612.87    523.29 o 
   2   3   7     7242.55     7609.23    186.82 o 
   3   3   7    22262.54    21851.40    540.94 o 
   4   3   7     4959.17     5439.14    149.38 o 
   5   3   7      246.71      400.82     45.05 o 
   6   3   7      783.37      844.30     35.72 o 
   7   3   7     4905.31     5108.21    113.88 o 
   8   3   7     1016.00     1102.11     42.59 o 
   9   3   7     9929.08    10432.26    228.96 o 
  10   3   7       89.55       32.17     38.19 o 
  11   3   7     7943.50     8187.66    220.08 o 
  12   3   7        1.99      -50.34     50.34 o 
  13   3   7     5376.46     5467.92    173.04 o 
  14   3   7      704.89      749.08     75.28 o 
  15   3   7      105.41       80.72     79.60 o 
  16   3   7      310.86      498.27    103.55 o 
  17   3   7       46.75      -27.54     91.55 o 
  18   3   7        4.11      132.28    112.34 o 
  19   3   7      829.59     1042.59    143.97 o 
  20   3   7       22.77       39.92    151.81 o 
  21   3   7     1511.16     2052.05    442.73 o 
   0   4   7      602.46      797.97     55.60 o 
   1   4   7     1077.62     1325.43     60.46 o 
   2   4   7      108.15      160.63     47.91 o 
   3   4   7    21960.62    21676.50    572.27 o 
   4   4   7     4307.17     4845.45    135.66 o 
   5   4   7    35948.21    35556.50    816.59 o 
   6   4   7      501.98      512.50     31.13 o 
   7   4   7    47906.48    49608.02   1004.60 o 
   8   4   7       95.88      112.02     28.18 o 
   9   4   7     5322.38     5340.19    131.55 o 
  10   4   7      275.83      390.39     46.14 o 
  11   4   7     1461.47     1436.32     68.37 o 
  12   4   7       69.55      124.61     55.76 o 
  13   4   7     5506.64     5539.99    175.19 o 
  14   4   7      396.28      385.82     71.16 o 
  15   4   7     6623.48     7418.85    227.16 o 
  16   4   7        5.90      -73.86     73.86 o 
  17   4   7     4321.22     4858.60    266.07 o 
  18   4   7        6.00     -112.20    116.43 o 
  19   4   7     2569.47     2780.86    176.53 o 
  20   4   7       40.48       99.90    158.80 o 
   1   5   7    45341.05    46226.57    951.57 o 
   2   5   7     7942.44     9258.02    234.51 o 
   3   5   7    29402.59    29634.59    826.19 o 
   4   5   7     6203.93     6654.97    169.46 o 
   5   5   7       61.16      114.39     31.83 o 
   6   5   7     4327.43     4523.92    114.26 o 
   7   5   7     1259.51     1230.78     76.49 o 
   8   5   7     3073.56     3078.24    103.42 o 
   9   5   7    10412.60    10836.18    330.34 o 
  10   5   7        4.91        9.02     45.35 o 
  11   5   7    13965.73    14007.54    350.64 o 
  12   5   7       14.37      -52.47     52.47 o 
  13   5   7    10317.71    10245.00    301.69 o 
  14   5   7      171.69      269.58     77.33 o 
  15   5   7     3051.33     3131.81    147.25 o 
  16   5   7      424.91      724.78     98.89 o 
  17   5   7       18.32      -91.55     91.55 o 
  18   5   7      163.92      272.23    105.00 o 
  19   5   7     1183.19     1037.66    144.67 o 
  20   5   7       52.91       -8.78    122.41 o 
   0   6   7      289.06      553.00    131.63 o 
   1   6   7     1397.45     1580.66     75.91 o 
   2   6   7      270.30      342.88     39.75 o 
   3   6   7    51806.43    53402.61   1155.92 o 
   4   6   7      251.08      349.45     23.88 o 
   5   6   7    66551.58    66393.66   2096.17 o 
   6   6   7      559.26      586.66     63.71 o 
   7   6   7    38086.06    38759.01    900.88 o 
   8   6   7       12.39        5.34     40.25 o 
   9   6   7     8670.87     8558.24    243.54 o 
  10   6   7       33.24      127.06     55.17 o 
  11   6   7       44.15      114.75     56.89 o 
  12   6   7      311.08      413.48     67.87 o 
  13   6   7     8415.20     7982.18    246.21 o 
  14   6   7      620.96      545.17     86.01 o 
  15   6   7     8409.59     8486.33    273.04 o 
  16   6   7      212.70      -42.76     94.64 o 
  17   6   7     7427.77     7607.88    263.78 o 
  18   6   7       57.18     -100.33    100.33 o 
  19   6   7     3985.25     3997.07    189.19 o 
  20   6   7      123.61       89.89    111.70 o 
   1   7   7    76476.77    77527.21   1578.61 o 
   2   7   7      362.05      435.29     29.83 o 
   3   7   7    19582.92    20043.76    525.58 o 
   4   7   7      551.17      551.74     53.20 o 
   5   7   7     1124.94     1140.90     50.88 o 
   6   7   7     2080.32     2109.58     82.67 o 
   7   7   7     9566.74     9192.79    351.75 o 
   8   7   7      422.90      552.11     86.83 o 
   9   7   7    20828.55    20716.74    656.22 o 
  10   7   7      464.22      269.92     64.15 o 
  11   7   7    25711.66    25583.67    663.68 o 
  12   7   7      804.22      785.04     78.53 o 
  13   7   7    20403.80    19854.80    529.84 o 
  14   7   7       99.05      111.56     77.53 o 
  15   7   7     2095.28     1982.93    118.07 o 
  16   7   7      133.04      155.68    101.05 o 
  17   7   7      396.67      354.32    100.28 o 
  18   7   7      404.63      284.16    104.31 o 
  19   7   7     3424.23     3789.59    234.35 o 
  20   7   7        4.74     -137.55    137.55 o 
   0   8   7     1047.56     1246.73     69.44 o 
   1   8   7     9757.42     9888.98    283.11 o 
   2   8   7     2361.42     2452.55     94.81 o 
   3   8   7    41559.36    40970.95    970.57 o 
   4   8   7      651.03      610.10     49.60 o 
   5   8   7    56821.30    57831.54   1451.11 o 
   6   8   7       12.23       59.39     31.53 o 
   7   8   7    55499.86    55724.87   1384.32 o 
   8   8   7       94.63       50.60     44.66 o 
   9   8   7     9653.21     9918.01    301.16 o 
  10   8   7     1200.86     1182.42     84.12 o 
  11   8   7        3.67      -38.26     63.58 o 
  12   8   7     1306.29     1325.32     96.92 o 
  13   8   7     6831.10     6792.52    236.69 o 
  14   8   7      259.39      280.01     84.06 o 
  15   8   7    14688.11    14623.32    410.54 o 
  16   8   7       58.70      -80.97     80.97 o 
  17   8   7     9808.56    10053.33    360.88 o 
  18   8   7      237.67     -107.71    127.40 o 
  19   8   7     3498.61     3775.46    228.93 o 
   1   9   7    75290.41    74723.16   1883.08 o 
   2   9   7      916.26      847.65     71.66 o 
   3   9   7    26799.34    27007.29    653.95 o 
   4   9   7     1628.11     1563.22     78.30 o 
   5   9   7      249.54      259.55     57.78 o 
   6   9   7     1708.87     1879.03    106.13 o 
   7   9   7     8733.04     8754.29    347.59 o 
   8   9   7     2001.78     1962.26     88.90 o 
   9   9   7    22910.23    22191.19    624.48 o 
  10   9   7      561.46      528.91     84.99 o 
  11   9   7    30982.90    30100.04    944.27 o 
  12   9   7      248.04      187.76     74.62 o 
  13   9   7    21618.97    21667.29    696.44 o 
  14   9   7      172.02       34.45     92.09 o 
  15   9   7     3853.35     3927.21    251.98 o 
  16   9   7      118.72      148.65    112.01 o 
  17   9   7      427.92      156.73    116.14 o 
  18   9   7      315.54      269.69    124.64 o 
  19   9   7     3072.32     3078.64    279.56 o 
   0  10   7     6098.28     6356.89    435.52 o 
   1  10   7      684.09      737.89    137.79 o 
   2  10   7     4727.30     4757.99    254.32 o 
   3  10   7    31936.96    31640.00    825.47 o 
   4  10   7      302.80      318.06     56.47 o 
   5  10   7    77403.53    72844.64   2018.86 o 
   6  10   7      330.61      347.45     69.04 o 
   7  10   7    59092.76    59177.30   2284.60 o 
   8  10   7      798.58      802.06     87.32 o 
   9  10   7    19930.35    19424.07    686.00 o 
  10  10   7      774.73      823.10     79.21 o 
  11  10   7      108.68      131.07     82.33 o 
  12  10   7      274.71      255.81     95.01 o 
  13  10   7     9123.93     8889.08    373.81 o 
  14  10   7      123.41     -102.57    102.57 o 
  15  10   7    12744.96    12348.57    499.34 o 
  16  10   7        4.29     -100.78    100.78 o 
  17  10   7    10299.08    10906.78    408.24 o 
  18  10   7        2.65     -118.61    118.61 o 
   1  11   7    68115.31    69303.63   2214.16 o 
   2  11   7      990.01     1174.86    157.64 o 
   3  11   7    21701.91    22406.08    781.17 o 
   4  11   7      109.05      158.05     46.52 o 
   5  11   7       34.39      -58.20     58.20 o 
   6  11   7     3892.39     3816.28    180.31 o 
   7  11   7    12607.61    11945.62    587.37 o 
   8  11   7     2605.04     2755.61    251.87 o 
   9  11   7    28701.31    26552.58   1213.47 o 
  10  11   7       96.66      160.40    117.96 o 
  11  11   7    32571.42    32700.73   1615.47 o 
  12  11   7      100.02       25.56     89.17 o 
  13  11   7    17834.36    18318.60    814.93 o 
  14  11   7      377.20      268.06    116.76 o 
  15  11   7     3012.56     2840.59    212.00 o 
  16  11   7      403.69      228.60    123.56 o 
  17  11   7      657.98      572.12    172.22 o 
  18  11   7      174.85       -4.44    162.28 o 
   0  12   7    10000.69    10414.80    656.60 o 
   1  12   7     6273.70     6587.95    577.92 o 
   2  12   7     1137.78      969.19    169.31 o 
   3  12   7    34134.47    34311.46   1151.08 o 
   4  12   7      281.54      214.78    179.21 o 
   5  12   7    65590.55    60364.55   2254.77 o 
   6  12   7      276.03      249.42     78.43 o 
   7  12   7    45856.35    44174.84   1486.55 o 
   8  12   7     1363.45     1281.37    136.37 o 
   9  12   7    10537.34    10143.19    525.53 o 
  10  12   7     1015.81     1020.54    221.48 o 
  11  12   7      131.06      234.22    188.91 o 
  12  12   7     1125.32     1170.93    197.59 o 
  13  12   7     7770.11     7487.43    444.58 o 
  14  12   7      801.87      772.99    212.79 o 
  15  12   7    11727.26    12411.31    846.82 o 
  16  12   7       32.98       -4.34    191.08 o 
  17  12   7    11539.06    13305.90    907.62 o 
   1  13   7    61766.90    63211.09   2056.73 o 
   2  13   7       99.61      -84.56    151.40 o 
   3  13   7    24012.34    23320.72    831.01 o 
   4  13   7      797.21      453.96    178.01 o 
   5  13   7      171.04      248.56    185.30 o 
   6  13   7     2503.64     2322.29    314.47 o 
   7  13   7     7927.54     7569.88    531.00 o 
   8  13   7      711.78      592.98     83.43 o 
   9  13   7    17132.07    15294.87    631.36 o 
  10  13   7       17.67     -108.66    108.66 o 
  11  13   7    29855.69    29385.99   1426.56 o 
  12  13   7       51.94       88.53    141.45 o 
  13  13   7    18348.47    17361.11    859.44 o 
  14  13   7       93.88       46.76    297.47 o 
  15  13   7     4324.99     4460.98    429.92 o 
  16  13   7      187.52     -178.50    178.50 o 
   0  14   7      943.50      656.41    284.35 o 
   1  14   7     3607.09     3980.31    302.75 o 
   2  14   7     1734.25     1631.64    225.81 o 
   3  14   7    26200.98    27179.12    958.60 o 
   4  14   7      162.30      -25.49    157.22 o 
   5  14   7    45437.17    42517.31   1644.71 o 
   6  14   7      305.60      520.82    268.67 o 
   7  14   7    31830.10    29023.18   1437.06 o 
   8  14   7       18.08      380.11    252.88 o 
   9  14   7     9639.13     8160.21    578.82 o 
  10  14   7      324.83      246.66    165.00 o 
  11  14   7       48.24      -17.37    168.89 o 
  12  14   7     1006.57     1015.69    143.39 o 
  13  14   7     5055.23     5103.66    362.59 o 
  14  14   7      467.10      204.54    175.13 o 
  15  14   7     9639.77    10153.40    752.39 o 
   1  15   7    46840.80    49886.46   1670.47 o 
   2  15   7       14.23     -164.27    193.19 o 
   3  15   7    10095.88     9395.12    456.74 o 
   4  15   7     2571.76     3017.69    261.23 o 
   5  15   7       37.87     -188.49    221.00 o 
   6  15   7     1498.72     1410.79    403.87 o 
   7  15   7     4040.34     4223.24    453.69 o 
   8  15   7      677.41      729.06    371.30 o 
   9  15   7    14063.48    12580.29    778.31 o 
  10  15   7      127.26       17.86    286.80 o 
  11  15   7    16048.08    14868.17    878.16 o 
  12  15   7      420.37      -42.08    296.22 o 
  13  15   7    13009.88    12429.26    811.68 o 
  14  15   7      330.98       73.83    331.64 o 
  15  15   7     2605.17     2680.89    427.96 o 
   0  16   7      455.04      662.77    401.70 o 
   1  16   7     1740.42     2158.33    274.73 o 
   2  16   7      569.98      507.11    224.51 o 
   3  16   7    11445.43    11852.46    545.89 o 
   4  16   7       13.89     -173.66    189.16 o 
   5  16   7    26724.56    26215.76   1777.75 o 
   6  16   7      519.45      661.12    334.03 o 
   7  16   7    27378.30    27851.22   1447.43 o 
   8  16   7       42.62      208.01    317.54 o 
   9  16   7     5288.39     4930.34    664.43 o 
  10  16   7      108.40      -24.98    302.36 o 
  11  16   7      616.92      417.44    445.12 o 
  12  16   7      207.66      275.83    334.38 o 
  13  16   7     5108.88     4544.00    510.94 o 
   1  17   7    21890.87    23552.92    908.27 o 
   2  17   7       76.65       81.27    224.74 o 
   3  17   7     8705.50     9492.40    504.48 o 
   4  17   7      664.55      775.40    307.14 o 
   5  17   7      483.84      102.74    278.93 o 
   6  17   7     1476.93     1377.18    408.49 o 
   7  17   7     2521.73     3183.50    474.42 o 
   8  17   7      571.69      164.36    352.97 o 
   9  17   7     9811.92     8937.10    890.24 o 
  10  17   7       68.73      328.74    362.24 o 
  11  17   7    12454.85    12929.36   1100.86 o 
  12  17   7       27.83      -43.43    353.67 o 
   0  18   7     1092.75     1600.93    409.92 o 
   1  18   7      815.64      926.19    270.18 o 
   2  18   7      271.16      235.49    246.14 o 
   3  18   7     5823.25     6462.18    422.30 o 
   4  18   7      105.36       27.52    317.65 o 
   5  18   7    13766.38    16927.63   1902.08 o 
   6  18   7       28.97      100.30    359.87 o 
   7  18   7    12503.24    12363.99   1318.00 o 
   8  18   7       22.27       33.05    438.61 o 
   9  18   7     2647.00     2758.86    481.84 o 
  10  18   7      148.39       72.58    372.22 o 
  11  18   7      380.71      468.67    775.16 o 
   1  19   7    12448.12    14127.04    654.68 o 
   2  19   7       67.66       -8.93    251.78 o 
   3  19   7     4364.38     4587.27    385.82 o 
   4  19   7      219.83      633.68    347.03 o 
   5  19   7       90.87     -397.48    403.72 o 
   6  19   7      413.31     1090.01    463.68 o 
   7  19   7     2073.97     2366.24    555.86 o 
   8  19   7       90.99      107.57    409.93 o 
   9  19   7     6108.69     7673.03    721.88 o 
   0  20   7     1014.16      579.20    410.04 o 
   1  20   7      363.70      661.86    356.53 o 
   2  20   7      481.26      537.58    358.46 o 
   3  20   7     3915.17     4703.69    501.54 o 
   4  20   7       15.91      132.95    431.23 o 
   5  20   7     8132.09    10169.36   1324.51 o 
   6  20   7      119.73      699.45    480.56 o 
   1  21   7     6551.78     8420.99    781.23 o 
   2  21   7      171.97      -36.43    445.45 o 
   0   0   8    36376.80    36778.18   1550.71 o 
   1   0   8    39232.61    39764.62   1182.28 o 
   2   0   8    20250.79    18853.12    511.98 o 
   3   0   8   221048.69   219623.19   6574.58 o 
   4   0   8     9599.38     9204.09    288.51 o 
   5   0   8   112650.99   109310.52   2954.66 o 
   6   0   8     2321.90     2163.06     83.34 o 
   7   0   8    61936.75    60393.54   1641.23 o 
   8   0   8    13843.40    13600.33    386.33 o 
   9   0   8    15308.98    15060.38    428.59 o 
  10   0   8    27266.12    26588.53    739.89 o 
  11   0   8     2630.64     2631.41    165.00 o 
  12   0   8    16020.33    15945.68    521.71 o 
  13   0   8    11221.94    11337.05    479.67 o 
  14   0   8     1746.92     1643.94    148.66 o 
  15   0   8    28034.13    27425.27   1055.63 o 
  16   0   8      464.16      469.58    129.77 o 
  17   0   8    17609.88    16937.75    672.99 o 
  18   0   8      708.68      686.98    230.16 o 
  19   0   8     3402.16     3238.77    353.93 o 
  20   0   8     1647.05     1652.04    284.34 o 
  21   0   8      339.37      253.73    248.22 o 
   1   1   8    71855.02    72045.87   1740.66 o 
   2   1   8    19656.20    20290.64    468.14 o 
   3   1   8    89638.58    87043.04   1978.43 o 
   4   1   8    45540.91    43613.93    935.98 o 
   5   1   8    14865.84    15293.71    319.30 o 
   6   1   8    12981.94    12415.77    288.65 o 
   7   1   8    14770.60    14271.44    301.87 o 
   8   1   8     4167.21     4124.75    104.79 o 
   9   1   8    71187.07    69590.54   1413.74 o 
  10   1   8     7499.71     7260.93    170.90 o 
  11   1   8    54679.99    52228.27   1138.04 o 
  12   1   8      212.36      193.33     49.20 o 
  13   1   8    21946.90    21672.84    529.84 o 
  14   1   8     5905.05     5785.32    183.70 o 
  15   1   8     3302.65     3223.02    166.79 o 
  16   1   8     5940.56     5965.66    246.77 o 
  17   1   8       11.35        1.80    103.18 o 
  18   1   8     3160.53     3091.54    182.24 o 
  19   1   8     4141.84     3724.55    238.40 o 
  20   1   8      343.36      328.46    164.87 o 
  21   1   8     7679.72     7712.97    386.11 o 
   0   2   8     6022.02     6379.36    425.58 o 
   1   2   8    20429.60    20664.35    515.70 o 
   2   2   8    33408.29    32156.77    740.84 o 
   3   2   8   205973.14   209169.91   4770.85 o 
   4   2   8     9683.84     9607.47    250.07 o 
   5   2   8   131735.53   130162.17   2777.24 o 
   6   2   8     5462.76     5784.52    124.72 o 
   7   2   8    83914.78    85834.62   1642.47 o 
   8   2   8    14727.04    15150.42    303.53 o 
   9   2   8    32998.27    33940.51    628.20 o 
  10   2   8    20295.00    19971.04    449.14 o 
  11   2   8     2474.29     2472.38     89.11 o 
  12   2   8    13466.50    12709.40    301.21 o 
  13   2   8    13017.82    12706.14    326.97 o 
  14   2   8     1846.89     1710.93    102.36 o 
  15   2   8    32815.56    32745.38    963.86 o 
  16   2   8        6.22        9.10     80.08 o 
  17   2   8    21324.57    21353.00    760.01 o 
  18   2   8      186.97      163.73    116.91 o 
  19   2   8     4584.22     4445.24    223.46 o 
  20   2   8     2588.00     2863.75    224.63 o 
  21   2   8      142.76     -144.64    198.55 o 
   1   3   8   155938.91   163365.17   4446.24 o 
   2   3   8     4619.24     4322.57    121.18 o 
   3   3   8    70921.77    68660.16   1692.32 o 
   4   3   8    25144.95    23937.03    519.83 o 
   5   3   8     5389.78     5288.94    127.68 o 
   6   3   8    25073.21    25117.22    517.15 o 
   7   3   8    12901.96    12439.04    265.58 o 
   8   3   8    11919.12    12245.89    248.53 o 
   9   3   8    58025.54    59361.98   1206.98 o 
  10   3   8      573.63      592.81     46.28 o 
  11   3   8    36823.35    36475.29    861.32 o 
  12   3   8      850.79      806.00     89.61 o 
  13   3   8    19288.63    18678.16    461.05 o 
  14   3   8     6273.68     5988.22    188.78 o 
  15   3   8     4103.41     3830.66    146.32 o 
  16   3   8     6786.68     6849.39    242.05 o 
  17   3   8       63.74      113.69     93.82 o 
  18   3   8     1773.41     1973.08    128.89 o 
  19   3   8     4407.60     4432.02    275.51 o 
  20   3   8      703.97      762.85    171.73 o 
  21   3   8     7851.99     7841.58    446.98 o 
   0   4   8    27792.79    30233.07   1089.05 o 
   1   4   8    27408.73    29815.89    698.58 o 
   2   4   8    21947.47    21682.33    512.32 o 
   3   4   8    96979.90    94297.58   2023.67 o 
   4   4   8    16320.92    15854.44    402.38 o 
   5   4   8    75871.63    73970.93   1823.01 o 
   6   4   8       99.80      144.37     29.18 o 
   7   4   8    48493.41    48986.83    991.92 o 
   8   4   8    18237.69    18505.21    412.21 o 
   9   4   8    18552.46    19368.37    386.07 o 
  10   4   8    20524.84    20372.79    432.28 o 
  11   4   8     4237.11     4143.06    135.92 o 
  12   4   8     6712.94     6671.10    193.72 o 
  13   4   8     4836.67     4866.52    160.19 o 
  14   4   8     3857.36     3693.26    139.69 o 
  15   4   8    23137.42    23392.84    632.86 o 
  16   4   8      561.93      448.84     85.26 o 
  17   4   8    15149.41    15539.35    705.81 o 
  18   4   8       77.10      -73.04    113.16 o 
  19   4   8     4606.95     5078.46    234.36 o 
  20   4   8     1055.59      927.50    179.07 o 
   1   5   8    99818.07   101343.41   2349.84 o 
   2   5   8    25534.97    26648.58    683.23 o 
   3   5   8   100079.42   101087.67   2528.33 o 
   4   5   8    23510.66    23332.50    587.06 o 
   5   5   8    13526.82    14550.76    373.86 o 
   6   5   8    17838.04    17747.24    390.33 o 
   7   5   8    17936.28    18402.54    383.85 o 
   8   5   8     3508.11     3561.00    103.35 o 
   9   5   8    47019.45    47207.90   1097.42 o 
  10   5   8      952.48      898.57     61.11 o 
  11   5   8    41508.45    40818.42    956.33 o 
  12   5   8      122.22       16.89     61.48 o 
  13   5   8    12098.05    11832.53    338.75 o 
  14   5   8     4040.46     4142.22    166.25 o 
  15   5   8     1955.51     2037.38    136.92 o 
  16   5   8     5839.33     5840.13    274.81 o 
  17   5   8       84.42      -31.81     94.54 o 
  18   5   8     2981.09     2993.78    161.32 o 
  19   5   8     2541.18     2512.56    287.73 o 
  20   5   8      519.25      357.81    178.31 o 
   0   6   8    20754.14    20456.61    653.05 o 
   1   6   8     7929.16     8393.73    192.86 o 
   2   6   8     8957.96     8566.24    224.52 o 
   3   6   8    60447.56    61710.48   1426.34 o 
   4   6   8     6878.99     6747.29    180.84 o 
   5   6   8    64253.39    64227.19   1465.42 o 
   6   6   8      274.55      275.07     30.79 o 
   7   6   8    17944.97    18067.64    431.82 o 
   8   6   8    13238.57    13588.21    333.53 o 
   9   6   8    12927.51    12497.04    338.90 o 
  10   6   8    11189.20    10902.13    303.79 o 
  11   6   8      366.59      286.44     61.47 o 
  12   6   8     5020.16     5327.42    184.03 o 
  13   6   8     7383.06     7220.97    231.43 o 
  14   6   8      713.78      668.43     97.95 o 
  15   6   8    11510.16    11684.79    347.64 o 
  16   6   8       10.67      -42.18     87.41 o 
  17   6   8    10229.18    10422.12    432.76 o 
  18   6   8      562.42      457.64    109.10 o 
  19   6   8     2521.38     2847.39    222.37 o 
  20   6   8     1248.74     1331.78    131.38 o 
   1   7   8    35106.04    36143.93    751.29 o 
   2   7   8     7619.14     7070.40    179.36 o 
   3   7   8    43243.64    43709.29    951.36 o 
   4   7   8     7369.80     7768.42    208.94 o 
   5   7   8    11553.90    11721.75    446.12 o 
   6   7   8     1842.44     1847.24     76.15 o 
   7   7   8     6793.88     6401.25    184.59 o 
   8   7   8     2098.87     2215.66     92.26 o 
   9   7   8    37609.85    37429.43   1032.91 o 
  10   7   8      865.08      809.00     75.72 o 
  11   7   8    25498.00    25395.73    717.67 o 
  12   7   8       78.41      116.17     67.63 o 
  13   7   8     3360.76     3407.81    199.71 o 
  14   7   8     2468.91     2489.67    125.89 o 
  15   7   8     1118.22      948.21    110.78 o 
  16   7   8     4390.98     4713.31    210.19 o 
  17   7   8       15.38     -102.01    102.01 o 
  18   7   8     1504.59     1411.99    126.50 o 
  19   7   8     1319.15     1371.38    140.67 o 
  20   7   8       75.86     -189.36    189.36 o 
   0   8   8     9086.27     9063.68    277.66 o 
   1   8   8     5357.60     5583.52    137.68 o 
   2   8   8    16772.25    17068.16    424.92 o 
   3   8   8    11375.69    11109.75    254.28 o 
   4   8   8     1966.38     1998.03     86.54 o 
   5   8   8    19496.68    18383.95    541.63 o 
   6   8   8      789.55      734.15     72.66 o 
   7   8   8    20983.20    21026.75    586.37 o 
   8   8   8     2178.35     2261.47     94.94 o 
   9   8   8     8357.53     8296.89    236.30 o 
  10   8   8     7462.05     7481.18    245.26 o 
  11   8   8        3.45      -65.45     65.45 o 
  12   8   8     3145.47     3169.34    162.17 o 
  13   8   8     3071.54     2947.70    143.99 o 
  14   8   8      841.65      870.20    103.09 o 
  15   8   8     8736.33     8945.76    392.13 o 
  16   8   8      126.38        1.73     90.43 o 
  17   8   8     3924.24     4047.06    195.39 o 
  18   8   8       22.40     -121.76    121.76 o 
  19   8   8     1354.73     1293.60    164.60 o 
   1   9   8    10249.73    10812.46    311.23 o 
   2   9   8      268.63      310.58     58.11 o 
   3   9   8     8940.54     8560.04    268.25 o 
   4   9   8     1957.65     2132.46    130.22 o 
   5   9   8     4767.27     4667.34    177.88 o 
   6   9   8      368.16      736.36     87.13 o 
   7   9   8     2847.21     2910.40    146.64 o 
   8   9   8     1643.07     1607.13     79.86 o 
   9   9   8    12353.23    12416.52    395.70 o 
  10   9   8      914.11      848.16     80.39 o 
  11   9   8     5020.80     5065.84    307.14 o 
  12   9   8      154.12      125.92     72.27 o 
  13   9   8     1778.85     1849.58    128.94 o 
  14   9   8     1419.13     1483.03    106.21 o 
  15   9   8      455.31      475.18    109.88 o 
  16   9   8      985.89     1010.85    191.80 o 
  17   9   8        9.80     -104.04    109.80 o 
  18   9   8      438.23      338.64    128.20 o 
  19   9   8      367.65      171.74    168.01 o 
   0  10   8     1160.96     1696.24    231.46 o 
   1  10   8     5081.52     4922.93    261.17 o 
   2  10   8       69.11      182.61     42.68 o 
   3  10   8    11437.40    11487.08    330.68 o 
   4  10   8      205.08      155.50     51.16 o 
   5  10   8     9007.27     8786.28    352.98 o 
   6  10   8      190.74      204.80     71.47 o 
   7  10   8     3269.15     3585.85    189.28 o 
   8  10   8     2940.46     2882.60    181.98 o 
   9  10   8     2341.58     2330.71    306.16 o 
  10  10   8     2062.09     2407.78    165.69 o 
  11  10   8      474.94      465.22     97.11 o 
  12  10   8      204.35      429.14     99.77 o 
  13  10   8      540.02      283.44    102.86 o 
  14  10   8       13.48        5.98    126.28 o 
  15  10   8     4116.02     4483.52    218.91 o 
  16  10   8        2.59      -87.57    106.33 o 
  17  10   8     2360.39     2550.66    176.84 o 
  18  10   8       47.70     -119.94    119.94 o 
   1  11   8     7285.71     6988.39    483.90 o 
   2  11   8     5340.53     5308.54    283.12 o 
   3  11   8     6566.48     6140.69    239.51 o 
   4  11   8      657.66     1032.93     86.10 o 
   5  11   8     1352.31     1281.78     91.97 o 
   6  11   8      695.28     1121.25    185.07 o 
   7  11   8     1883.53     2001.51    262.73 o 
   8  11   8      108.98      372.48    118.90 o 
   9  11   8     4517.95     5200.75    740.42 o 
  10  11   8        7.43     -107.56    116.91 o 
  11  11   8     2878.55     3843.25    347.41 o 
  12  11   8        1.74      -63.66     65.75 o 
  13  11   8      475.73      593.39    112.39 o 
  14  11   8      250.34      183.76    122.13 o 
  15  11   8      375.91      193.34    222.65 o 
  16  11   8      571.41      618.70    258.48 o 
  17  11   8        6.73     -112.20    112.20 o 
  18  11   8      242.52      214.88    242.06 o 
   0  12   8      583.35     1057.59    250.25 o 
   1  12   8     1945.43     1660.65    192.66 o 
   2  12   8       23.87       88.67    139.88 o 
   3  12   8     3623.55     3410.36    232.36 o 
   4  12   8      183.71      234.88    135.23 o 
   5  12   8      497.46      848.59     83.99 o 
   6  12   8        3.57        9.16     79.47 o 
   7  12   8      168.24      393.86    252.51 o 
   8  12   8      223.31      307.64    108.03 o 
   9  12   8      411.27      356.45    241.02 o 
  10  12   8      153.46      199.52    131.17 o 
  11  12   8      886.49      901.52    167.40 o 
  12  12   8       13.24      363.89    288.79 o 
  13  12   8       24.24      154.22    175.88 o 
  14  12   8        7.11       44.18    168.49 o 
  15  12   8      294.21      191.08    204.10 o 
  16  12   8      188.44      204.10    212.79 o 
  17  12   8      240.36      499.41    234.50 o 
   1  13   8       94.11      525.97    189.92 o 
   2  13   8      221.76      123.39    155.54 o 
   3  13   8      285.36      466.28    162.31 o 
   4  13   8     1044.66     1045.53    166.67 o 
   5  13   8      217.59      272.21    193.88 o 
   6  13   8       67.57      201.56    360.44 o 
   7  13   8        1.85        3.75     58.06 o 
   8  13   8      214.40      320.26    134.76 o 
   9  13   8      182.78      314.18    114.45 o 
  10  13   8       72.49       60.56    116.73 o 
  11  13   8        6.99      233.98    139.79 o 
  12  13   8        2.39       92.98    182.39 o 
  13  13   8       40.22      122.90    155.67 o 
  14  13   8        8.71     -161.71    161.71 o 
  15  13   8       33.83     -183.29    397.35 o 
  16  13   8      162.43      345.28    214.96 o 
   0  14   8      519.05      971.86    292.89 o 
   1  14   8       13.44      -90.51    185.40 o 
   2  14   8      475.63     1010.90    206.22 o 
   3  14   8      246.90      472.78    248.84 o 
   4  14   8      274.16      274.41    160.14 o 
   5  14   8        6.53      580.47    215.62 o 
   6  14   8       25.84     -207.31    239.46 o 
   7  14   8       48.67      384.96    251.74 o 
   8  14   8       95.89      158.53    260.96 o 
   9  14   8      856.08      915.06    290.07 o 
  10  14   8        3.56      212.16    272.83 o 
  11  14   8       72.64       59.63    114.97 o 
  12  14   8      352.88      390.66    138.43 o 
  13  14   8       42.74      -35.02    131.95 o 
  14  14   8       10.16      121.33    146.81 o 
  15  14   8      108.35      176.39    156.71 o 
   1  15   8     2559.44     3807.40    301.22 o 
   2  15   8        5.38       -8.29    196.31 o 
   3  15   8       83.77      373.35    194.75 o 
   4  15   8      651.80      842.20    199.51 o 
   5  15   8        0.39       32.47    231.46 o 
   6  15   8       38.61      231.89    288.60 o 
   7  15   8      164.80      -12.94    286.89 o 
   8  15   8        9.32      134.60    280.96 o 
   9  15   8      399.52      880.15    297.67 o 
  10  15   8      147.85     -165.83    288.21 o 
  11  15   8      408.09      653.00    401.70 o 
  12  15   8        0.98      -98.98    296.22 o 
  13  15   8      541.55      682.15    340.81 o 
  14  15   8        6.11      197.73    328.52 o 
   0  16   8     1349.64     2405.47    391.22 o 
   1  16   8       13.22      -11.41    215.35 o 
   2  16   8     1235.86     1418.32    247.39 o 
   3  16   8      344.55      789.08    216.99 o 
   4  16   8        6.03     -175.69    234.37 o 
   5  16   8     2247.63     3016.04    555.31 o 
   6  16   8      206.56      380.27    316.92 o 
   7  16   8     2962.22     3669.45    640.54 o 
   8  16   8       10.40       90.63    338.73 o 
   9  16   8      628.14      653.85    462.49 o 
  10  16   8      183.24      296.49    324.80 o 
  11  16   8      189.39       35.66    325.21 o 
  12  16   8      224.36      585.14    339.36 o 
  13  16   8      165.73      153.07    345.45 o 
   1  17   8     3149.27     4637.45    400.53 o 
   2  17   8       17.83      335.84    233.17 o 
   3  17   8     1781.02     2430.90    284.89 o 
   4  17   8      493.49      820.55    302.93 o 
   5  17   8       71.41      200.77    273.58 o 
   6  17   8      791.28     1077.06    391.29 o 
   7  17   8      310.40      401.19    401.70 o 
   8  17   8      522.84     1446.97    703.51 o 
   9  17   8     1093.76     1222.69    387.71 o 
  10  17   8        5.09     -141.29    341.30 o 
  11  17   8     2628.27     2804.84    462.48 o 
  12  17   8       74.58      407.42    449.46 o 
   0  18   8     2652.17     2941.84    446.40 o 
   1  18   8       26.10      -37.40    233.30 o 
   2  18   8     1552.82     2099.91    284.92 o 
   3  18   8     1466.03     1655.16    279.45 o 
   4  18   8      611.22      766.77    337.48 o 
   5  18   8     5747.79     7578.57    909.79 o 
   6  18   8       15.05      399.81    370.87 o 
   7  18   8     4129.09     5540.59    593.89 o 
   8  18   8      729.98     1234.97    429.07 o 
   9  18   8     1358.74     2239.04    473.17 o 
  10  18   8     1116.82     1316.86    657.91 o 
   1  19   8     3565.81     5887.74    494.29 o 
   2  19   8      669.57      644.96    334.22 o 
   3  19   8     1128.45     1264.41    376.84 o 
   4  19   8      811.77     1012.78    358.61 o 
   5  19   8      103.33      183.58    822.93 o 
   6  19   8     2814.36     4311.40    589.48 o 
   7  19   8      536.31      889.39    438.82 o 
   8  19   8     1365.71     2616.39    519.67 o 
   9  19   8     1843.26     2484.22    496.07 o 
   0  20   8     1879.59     2549.14    738.25 o 
   1  20   8     1026.95     1440.00    757.79 o 
   2  20   8      831.65     1502.23    479.97 o 
   3  20   8     4432.93     6046.13    664.99 o 
   4  20   8      374.53      619.39    455.81 o 
   5  20   8     5647.83     7890.55    755.32 o 
   6  20   8        2.94     -214.96    442.18 o 
   1   1   9     4343.91     4456.44    118.12 o 
   2   1   9      571.40      627.26     39.13 o 
   3   1   9       50.05       89.66     21.95 o 
   4   1   9      548.84      841.99     35.35 o 
   5   1   9      346.90      417.63     27.01 o 
   6   1   9     2701.23     2738.52     75.81 o 
   7   1   9      550.82      568.07     35.05 o 
   8   1   9      404.56      386.30     35.33 o 
   9   1   9     2421.02     2478.52     79.39 o 
  10   1   9       96.51       78.36     37.08 o 
  11   1   9        8.07       41.88     43.66 o 
  12   1   9      198.63      135.06     47.82 o 
  13   1   9        6.27       64.99     55.67 o 
  14   1   9      335.51      505.81     67.84 o 
  15   1   9        3.90      -15.94     77.90 o 
  16   1   9       91.12      300.20    104.23 o 
  17   1   9        0.08     -104.47    104.47 o 
  18   1   9       18.41       48.05    112.38 o 
  19   1   9       56.50     -113.86    142.04 o 
  20   1   9       39.00     -119.05    157.36 o 
  21   1   9      142.02      333.30    265.45 o 
   0   2   9     2586.06     2224.21    148.13 o 
   1   2   9      350.46      364.49     27.66 o 
   2   2   9     3776.94     3721.15    157.52 o 
   3   2   9     1506.79     1798.87     59.06 o 
   4   2   9    12143.76    12946.57    286.92 o 
   5   2   9    10662.42    11552.25    259.52 o 
   6   2   9     2185.76     2385.74     70.21 o 
   7   2   9     1280.16     1282.07     50.81 o 
   8   2   9     1555.90     1824.53     81.75 o 
   9   2   9      287.78      226.96     36.24 o 
  10   2   9     3194.56     3269.56    113.66 o 
  11   2   9       88.04       25.28     43.90 o 
  12   2   9     3364.61     3561.41    122.90 o 
  13   2   9       76.88       70.38     58.47 o 
  14   2   9      508.50      579.19     71.67 o 
  15   2   9      536.11      675.61    116.53 o 
  16   2   9       22.64       23.62     78.37 o 
  17   2   9       10.23      266.02    112.48 o 
  18   2   9       27.91        4.38    114.96 o 
  19   2   9        5.47       50.59    120.92 o 
  20   2   9      131.14      278.99    199.95 o 
  21   2   9       91.73     -204.35    204.35 o 
   1   3   9    10862.14    11732.94    342.49 o 
   2   3   9     4433.18     4098.02    118.38 o 
   3   3   9      250.09      234.16     29.83 o 
   4   3   9    33918.25    35381.96    763.40 o 
   5   3   9     1716.75     1587.05     55.58 o 
   6   3   9    27326.25    28115.39    549.15 o 
   7   3   9      725.76      654.32     32.90 o 
   8   3   9     8303.99     8242.21    174.80 o 
   9   3   9     5176.82     4979.32    125.74 o 
  10   3   9      613.00      665.52     48.73 o 
  11   3   9      794.36      801.10     61.86 o 
  12   3   9     2139.89     2082.05     92.45 o 
  13   3   9     1449.89     1457.41     84.81 o 
  14   3   9     4053.29     4036.62    155.63 o 
  15   3   9       22.26       14.59     69.84 o 
  16   3   9     3150.41     3684.25    165.93 o 
  17   3   9      132.24       61.81     91.36 o 
  18   3   9     1511.45     1788.96    152.75 o 
  19   3   9       30.37     -146.61    146.61 o 
  20   3   9      445.65      331.00    185.54 o 
   0   4   9    75532.71    80510.51   2856.42 o 
   1   4   9     1298.23     1559.45     69.97 o 
   2   4   9    41982.80    43672.81   1015.74 o 
   3   4   9     2506.29     2515.33     71.88 o 
   4   4   9      558.76      502.92     31.97 o 
   5   4   9     6142.14     6456.23    154.32 o 
   6   4   9     3158.46     3238.23     86.78 o 
   7   4   9     3002.60     2920.30     84.16 o 
   8   4   9     1751.23     1746.22    123.97 o 
   9   4   9      649.07      618.11     46.01 o 
  10   4   9     4961.90     5491.35    129.02 o 
  11   4   9      575.19      434.04     55.14 o 
  12   4   9    10054.32    10418.22    276.72 o 
  13   4   9      920.39      945.55     81.87 o 
  14   4   9     6590.03     6703.34    204.33 o 
  15   4   9      378.18      412.58     86.06 o 
  16   4   9      165.06      141.53     88.21 o 
  17   4   9     1106.65     1156.22    115.34 o 
  18   4   9     1000.99     1120.05    134.78 o 
  19   4   9      816.58      557.74    162.47 o 
  20   4   9     1523.05     1451.74    192.65 o 
   1   5   9     3177.78     3008.13     99.51 o 
   2   5   9    10502.28    10730.15    273.06 o 
   3   5   9    10268.84    10865.19    295.30 o 
   4   5   9    23954.14    23304.10    660.01 o 
   5   5   9       19.21       87.22     32.00 o 
   6   5   9    16446.61    15534.74    415.04 o 
   7   5   9      207.37      280.10     33.17 o 
   8   5   9     5071.59     5200.35    164.14 o 
   9   5   9     1385.73     1297.95     88.17 o 
  10   5   9     1030.69      940.30     63.90 o 
  11   5   9     5055.27     4930.34    157.40 o 
  12   5   9      451.37      581.46     73.19 o 
  13   5   9     1270.25     1214.07     92.30 o 
  14   5   9     5228.65     5375.12    199.74 o 
  15   5   9       50.78      -56.06     80.48 o 
  16   5   9     5836.74     6208.65    231.69 o 
  17   5   9        2.32      -90.88     90.88 o 
  18   5   9     3476.26     3767.49    179.25 o 
  19   5   9      964.77     1041.39    141.65 o 
  20   5   9      892.05      972.51    181.46 o 
   0   6   9    82190.36    86713.64   2372.62 o 
   1   6   9       68.97       76.20     33.56 o 
   2   6   9    47470.44    49800.74   1088.58 o 
   3   6   9    11921.71    12149.31    305.77 o 
   4   6   9     3477.22     3587.30    125.62 o 
   5   6   9     7383.71     7464.82    187.45 o 
   6   6   9     5195.57     5038.84    136.51 o 
   7   6   9    10029.02     9750.08    242.28 o 
   8   6   9     7313.57     6730.29    269.50 o 
   9   6   9     2194.19     2231.21    103.07 o 
  10   6   9    13267.83    13588.63    370.31 o 
  11   6   9       47.39      -23.68     57.62 o 
  12   6   9    22271.20    21965.37    581.09 o 
  13   6   9      676.78      614.88     91.77 o 
  14   6   9     6763.38     6608.76    299.13 o 
  15   6   9     1165.19     1268.87    118.51 o 
  16   6   9      114.68      -98.08    100.40 o 
  17   6   9     2260.01     2122.74    137.65 o 
  18   6   9     1565.78     1481.48    130.40 o 
  19   6   9      517.64      460.56    114.86 o 
  20   6   9     3500.45     3786.11    182.83 o 
   1   7   9    29747.50    30933.86    690.78 o 
   2   7   9    13459.51    13774.27    303.35 o 
   3   7   9    12667.58    13042.98    302.80 o 
   4   7   9    46401.34    48147.80   1045.47 o 
   5   7   9      736.98      791.37    134.72 o 
   6   7   9    46631.72    45174.27   1124.26 o 
   7   7   9     2270.06     1966.06    115.88 o 
   8   7   9    19262.06    18690.57    482.43 o 
   9   7   9    10914.25    10686.32    323.29 o 
  10   7   9     4126.11     4030.09    159.07 o 
  11   7   9     4939.45     4872.50    185.07 o 
  12   7   9     2394.14     2259.76    125.23 o 
  13   7   9     3767.57     3577.31    148.17 o 
  14   7   9     7948.71     7632.38    246.29 o 
  15   7   9     1146.88      945.05    111.99 o 
  16   7   9     7487.34     7796.22    289.40 o 
  17   7   9      121.68      -91.78    103.92 o 
  18   7   9     5404.47     5434.33    217.56 o 
  19   7   9      265.58       81.39    108.42 o 
   0   8   9    72245.27    74765.79   2356.59 o 
   1   8   9      302.85      273.50     38.94 o 
   2   8   9    50686.15    50835.46   1042.30 o 
   3   8   9     8601.28     8705.44    221.54 o 
   4   8   9    13508.73    13822.65    349.20 o 
   5   8   9    13699.96    13842.10    381.47 o 
   6   8   9     1063.82     1026.46     77.55 o 
   7   8   9     9814.68     9744.80    265.21 o 
   8   8   9    18853.08    18810.74    553.52 o 
   9   8   9     1481.99     1349.74    122.35 o 
  10   8   9    32864.61    31918.83    891.87 o 
  11   8   9      127.62      119.71     70.58 o 
  12   8   9    25521.32    24198.59    691.99 o 
  13   8   9     1380.36     1075.93     99.86 o 
  14   8   9     6566.20     6190.37    232.79 o 
  15   8   9     2261.24     2249.62    136.61 o 
  16   8   9       49.90       13.40    108.58 o 
  17   8   9     1151.93      994.98    133.01 o 
  18   8   9     1685.53     1285.30    157.05 o 
  19   8   9      996.33     1015.95    189.86 o 
   1   9   9     9164.62     9728.07    260.22 o 
   2   9   9     3537.65     3823.78    168.05 o 
   3   9   9     5396.44     5152.78    160.82 o 
   4   9   9    32826.29    31993.11    829.75 o 
   5   9   9      279.29      296.86     64.63 o 
   6   9   9    63554.59    63839.80   1985.64 o 
   7   9   9     2113.73     1813.06    113.47 o 
   8   9   9    30939.62    30949.56    961.77 o 
   9   9   9     4754.57     4640.20    165.40 o 
  10   9   9     1311.52     1181.29     81.62 o 
  11   9   9     7329.68     7147.72    240.83 o 
  12   9   9     3282.42     3164.15    145.66 o 
  13   9   9     3375.06     3132.64    149.79 o 
  14   9   9     7580.11     7455.92    260.89 o 
  15   9   9      194.57       44.42     84.98 o 
  16   9   9     5230.57     5166.13    246.96 o 
  17   9   9      141.78       32.09    116.62 o 
  18   9   9     4100.17     3965.73    219.55 o 
  19   9   9      793.00      499.41    386.50 o 
   0  10   9    68486.45    74998.87   4260.15 o 
   1  10   9     1832.91     1759.77     95.01 o 
   2  10   9    47572.49    49104.10   1248.46 o 
   3  10   9     7805.93     7723.21    220.07 o 
   4  10   9     7270.94     7241.77    211.58 o 
   5  10   9    10898.21    10348.66    356.54 o 
   6  10   9     2229.27     2254.52    320.22 o 
   7  10   9     7469.28     7115.08    353.73 o 
   8  10   9    15075.03    14895.47    712.44 o 
   9  10   9     2845.36     2829.76    152.11 o 
  10  10   9    24262.60    24036.86    672.82 o 
  11  10   9       87.47      -35.70     58.77 o 
  12  10   9    21580.66    20780.60    771.30 o 
  13  10   9     1130.09      869.48    117.30 o 
  14  10   9     8305.58     8188.58    359.90 o 
  15  10   9     2187.95     1890.48    146.67 o 
  16  10   9       66.27       -4.23    110.45 o 
  17  10   9     2781.53     2778.20    181.53 o 
  18  10   9     1469.60     1311.74    152.05 o 
   1  11   9    11208.52    11640.90    481.90 o 
   2  11   9    11443.15    11475.80    534.04 o 
   3  11   9     2473.86     2619.91    124.29 o 
   4  11   9    47974.16    46382.06   1192.56 o 
   5  11   9       59.53        5.76     72.38 o 
   6  11   9    62592.02    58266.29   2109.91 o 
   7  11   9      929.23      870.66    140.73 o 
   8  11   9    32160.75    31875.71   1169.92 o 
   9  11   9     3568.74     3612.86    451.64 o 
  10  11   9     2096.50     1862.10    434.27 o 
  11  11   9     5863.98     5930.33    363.46 o 
  12  11   9     2335.59     2114.87    260.56 o 
  13  11   9     3896.25     4063.83    213.26 o 
  14  11   9     6359.06     6137.64    289.35 o 
  15  11   9      627.60      460.19    114.35 o 
  16  11   9     8760.22     8638.01    392.94 o 
  17  11   9      186.47     -110.82    110.82 o 
  18  11   9     6521.92     6125.90    464.30 o 
   0  12   9    75095.93    77936.88   4670.53 o 
   1  12   9     2475.25     2480.30    219.20 o 
   2  12   9    44896.12    46710.82   1524.06 o 
   3  12   9     8280.55     7966.52    366.08 o 
   4  12   9     6779.88     6294.86    243.10 o 
   5  12   9     7227.56     7377.67    264.06 o 
   6  12   9     2156.23     1764.49    118.93 o 
   7  12   9     5630.36     5476.18    286.66 o 
   8  12   9    14323.45    13146.20    549.56 o 
   9  12   9     2164.09     1664.72    177.46 o 
  10  12   9    25334.49    23612.19   1099.96 o 
  11  12   9       20.56       59.80    141.62 o 
  12  12   9    21664.54    21015.21   1031.38 o 
  13  12   9      573.55      317.70    167.19 o 
  14  12   9     8464.59     8484.35    501.67 o 
  15  12   9     3386.01     3026.57    287.70 o 
  16  12   9      350.32      400.22    303.99 o 
  17  12   9     1758.04     1763.96    223.34 o 
   1  13   9    12125.52    12544.29    524.20 o 
   2  13   9     8634.28     9006.51    411.44 o 
   3  13   9     3457.50     3742.10    255.72 o 
   4  13   9    25673.42    25082.84    874.65 o 
   5  13   9       65.86      212.58    220.12 o 
   6  13   9    34236.97    32653.39   1218.50 o 
   7  13   9     1092.38      869.61     89.16 o 
   8  13   9    15226.51    14105.81    587.87 o 
   9  13   9     4218.58     3628.59    235.04 o 
  10  13   9     1445.23     1250.00    169.05 o 
  11  13   9     3346.88     3423.18    271.44 o 
  12  13   9     1321.11     1107.45    225.82 o 
  13  13   9     2470.01     2294.92    238.78 o 
  14  13   9     5526.78     5455.77    385.90 o 
  15  13   9     1119.85      786.25    202.74 o 
  16  13   9     6752.71     6636.02    449.52 o 
   0  14   9    51762.00    55204.08   2577.64 o 
   1  14   9      608.29      418.68    203.71 o 
   2  14   9    27585.26    28923.94   1010.76 o 
   3  14   9     4610.33     4968.83    308.44 o 
   4  14   9     3704.61     3863.25    269.78 o 
   5  14   9     9429.27     9560.43    531.11 o 
   6  14   9      862.82     1393.25    306.16 o 
   7  14   9     4519.47     4138.25    415.67 o 
   8  14   9     9879.86     9631.65    626.22 o 
   9  14   9     1221.77     1098.47    130.20 o 
  10  14   9    15762.49    14704.07    617.97 o 
  11  14   9        0.26     -235.43    235.43 o 
  12  14   9    14791.37    13988.59    712.62 o 
  13  14   9      926.03      796.51    192.01 o 
  14  14   9     6093.11     6394.69    370.71 o 
  15  14   9     1456.63     1015.20    188.64 o 
   1  15   9     6074.99     6430.16    376.97 o 
   2  15   9     5532.49     6141.07    440.65 o 
   3  15   9     5287.04     5646.05    345.08 o 
   4  15   9    21675.84    21116.24    782.22 o 
   5  15   9     1089.82      902.79    266.24 o 
   6  15   9    32609.53    34461.09   3660.86 o 
   7  15   9     1003.31     1009.34    309.77 o 
   8  15   9    19555.35    19737.27   2488.34 o 
   9  15   9     2654.13     2993.12    397.44 o 
  10  15   9      672.78     1088.85    334.33 o 
  11  15   9     5045.38     4728.74    492.79 o 
  12  15   9     2439.75     2730.35    417.73 o 
  13  15   9     2348.33     1829.01    391.07 o 
  14  15   9     5698.81     6288.88    607.97 o 
   0  16   9    38429.38    42549.29   2581.71 o 
   1  16   9      583.42      421.88    222.60 o 
   2  16   9    23917.60    26033.62    951.31 o 
   3  16   9     2773.82     2539.32    268.56 o 
   4  16   9     2446.97     2767.52    347.82 o 
   5  16   9     7296.32     7608.93    725.57 o 
   6  16   9      593.88      534.82    326.93 o 
   7  16   9     6687.42     7059.99   1274.57 o 
   8  16   9     4482.86     4268.34   1029.21 o 
   9  16   9     1763.36     1816.76    389.08 o 
  10  16   9    11746.45    10979.95    744.61 o 
  11  16   9        0.29     -307.03    307.03 o 
  12  16   9    11208.50    10572.62    757.80 o 
  13  16   9      568.14      296.36    352.77 o 
   1  17   9     4825.08     5817.55    553.47 o 
   2  17   9     4313.32     4866.27    436.17 o 
   3  17   9     2516.57     2493.22    287.31 o 
   4  17   9    13175.33    14566.28    754.54 o 
   5  17   9       97.19       -6.59    289.14 o 
   6  17   9    16296.90    16843.29   1148.63 o 
   7  17   9      554.09      579.99    372.78 o 
   8  17   9     8359.97     9705.56    741.00 o 
   9  17   9     2977.46     3103.21    907.62 o 
  10  17   9      539.89      841.80    381.49 o 
  11  17   9     2566.17     2504.99    460.85 o 
  12  17   9     1358.61     1651.08    425.39 o 
   0  18   9    19522.05    23153.80   1266.32 o 
   1  18   9       16.43      195.77    288.88 o 
   2  18   9     9093.32    10562.13    808.44 o 
   3  18   9     1512.75     1818.33    348.56 o 
   4  18   9     1266.29     1048.15    342.50 o 
   5  18   9     2242.77     2801.38    566.72 o 
   6  18   9       53.44      103.71    375.31 o 
   7  18   9      889.05     1233.38    417.97 o 
   8  18   9     1938.61     1603.70    703.51 o 
   9  18   9      827.17      931.92    394.38 o 
  10  18   9     4262.65     4778.02    569.15 o 
   1  19   9     3840.79     4394.80    574.13 o 
   2  19   9     3687.24     3791.32    552.42 o 
   3  19   9     1961.84     2035.23    473.24 o 
   4  19   9     8759.86    10411.10    670.08 o 
   5  19   9        5.58       36.68    416.01 o 
   6  19   9    10536.81    12892.27   1778.32 o 
   7  19   9      637.20      902.44    448.91 o 
   8  19   9     4890.63     6193.50    652.31 o 
   0  20   9    11241.52    13722.80   1359.25 o 
   1  20   9      371.81      432.10    449.66 o 
   2  20   9     6586.32     8186.73   1031.38 o 
   3  20   9      902.05     1067.79    462.07 o 
   4  20   9      623.00      885.90    664.43 o 
   5  20   9     1269.27     1307.14    668.77 o 
   6  20   9      232.69      864.19    625.34 o 
   0   0  10   123076.20   122578.36   5138.85 o 
   1   0  10    22787.53    21985.78    697.64 o 
   2   0  10   235847.44   232722.97   6216.12 o 
   3   0  10     4012.64     3281.72    126.67 o 
   4   0  10    89164.76    88734.48   2184.27 o 
   5   0  10     4186.04     4620.78    144.59 o 
   6   0  10     5695.98     5854.70    179.20 o 
   7   0  10     1522.50     1500.37     83.16 o 
   8   0  10    82872.67    80063.73   2172.91 o 
   9   0  10     3450.59     3293.38    123.99 o 
  10   0  10   109256.30   106678.62   2890.55 o 
  11   0  10     1016.25     1332.76     76.90 o 
  12   0  10    56785.70    54876.23   1969.59 o 
  13   0  10      597.50      621.72    111.02 o 
  14   0  10    13680.43    13147.08    531.06 o 
  15   0  10     3322.79     3355.57    268.48 o 
  16   0  10      798.66      780.78    141.14 o 
  17   0  10      869.29      988.89    153.96 o 
  18   0  10     1006.67     1107.51    226.24 o 
  19   0  10       13.14     -188.82    188.82 o 
  20   0  10     8465.27     7524.79    507.50 o 
  21   0  10        6.53     -227.46    227.46 o 
   1   1  10     2319.99     2008.32     62.83 o 
   2   1  10    45771.38    43157.18   1059.46 o 
   3   1  10     6164.71     6106.39    179.11 o 
   4   1  10   122206.59   118894.96   2538.26 o 
   5   1  10    11262.29    11232.15    239.03 o 
   6   1  10   127216.85   124192.34   2508.80 o 
   7   1  10     1217.11     1390.90     65.66 o 
   8   1  10    66842.84    66634.18   1353.94 o 
   9   1  10     4239.06     4178.52    111.60 o 
  10   1  10    14116.73    14510.14    314.01 o 
  11   1  10     2861.82     2786.78    123.81 o 
  12   1  10     1439.33     1381.21     70.24 o 
  13   1  10       33.88      111.32     52.58 o 
  14   1  10    24461.54    24975.07    608.24 o 
  15   1  10       36.99       -0.40     78.92 o 
  16   1  10    27369.54    27264.31    800.58 o 
  17   1  10        1.82      -93.18    103.33 o 
  18   1  10    11616.92    11518.30    489.14 o 
  19   1  10       14.07     -142.89    142.89 o 
  20   1  10     3392.84     3482.73    393.61 o 
  21   1  10      481.27      142.13    208.39 o 
   0   2  10   219523.92   220605.94   9410.31 o 
   1   2  10    13240.25    12787.52    326.51 o 
   2   2  10   108118.09   107657.59   2307.96 o 
   3   2  10    29468.80    30645.80    885.41 o 
   4   2  10    37355.63    36302.19    783.11 o 
   5   2  10    16620.46    17852.89    383.68 o 
   6   2  10     1347.98     1472.24     58.35 o 
   7   2  10       73.55      254.47     77.79 o 
   8   2  10    80400.90    79399.16   1522.67 o 
   9   2  10     3748.86     3776.82    105.08 o 
  10   2  10    83179.04    80032.22   1730.00 o 
  11   2  10     1726.96     1613.15     72.75 o 
  12   2  10    48347.61    46463.44   1018.06 o 
  13   2  10      424.54      373.58     63.12 o 
  14   2  10    12726.09    12628.23    364.19 o 
  15   2  10     4494.13     4595.25    178.29 o 
  16   2  10      362.04      371.11     98.40 o 
  17   2  10     1386.77     1360.38    135.33 o 
  18   2  10     2874.00     3104.91    185.69 o 
  19   2  10       52.07      -96.85    118.98 o 
  20   2  10     8216.66     8550.61    641.83 o 
   1   3  10     1898.46     2448.28     81.91 o 
   2   3  10    81643.02    79473.38   1819.49 o 
   3   3  10    15516.56    16154.00    359.24 o 
   4   3  10   145172.58   146205.42   3342.69 o 
   5   3  10     1176.51     1057.08     54.12 o 
   6   3  10   109267.62   111165.93   2135.84 o 
   7   3  10      340.79      442.40     30.58 o 
   8   3  10    33629.22    34145.96    666.78 o 
   9   3  10     2923.88     2841.10     86.62 o 
  10   3  10     7304.94     7266.62    198.58 o 
  11   3  10     1493.01     1491.32     82.37 o 
  12   3  10     2848.59     2751.48    108.68 o 
  13   3  10       29.54       78.33     58.73 o 
  14   3  10    19317.60    18821.06    470.68 o 
  15   3  10      499.26      473.61     76.41 o 
  16   3  10    21720.53    22728.86    808.56 o 
  17   3  10      162.81      107.33     89.71 o 
  18   3  10    15008.74    15501.80    715.39 o 
  19   3  10      139.68      -86.66    147.93 o 
  20   3  10     3254.90     3540.88    242.27 o 
   0   4  10    60335.65    59074.85   2104.76 o 
   1   4  10     3711.06     3735.90    124.66 o 
   2   4  10    80642.80    79736.38   2000.47 o 
   3   4  10    15098.62    15030.37    303.15 o 
   4   4  10    23967.39    23444.96    512.50 o 
   5   4  10     2649.95     2846.84     83.50 o 
   6   4  10     5551.83     6357.76    146.06 o 
   7   4  10      875.51     1184.57    115.12 o 
   8   4  10    24245.90    23784.73    524.66 o 
   9   4  10      323.89      358.36     42.08 o 
  10   4  10    48683.75    48507.48   1050.58 o 
  11   4  10      390.29      309.87     49.18 o 
  12   4  10    35605.96    35149.50    902.34 o 
  13   4  10       53.04      106.23     70.11 o 
  14   4  10     8677.03     8898.92    287.75 o 
  15   4  10     1393.48     1375.68    107.77 o 
  16   4  10     1438.43     1355.14    113.94 o 
  17   4  10     1320.87     1279.84    117.93 o 
  18   4  10     1227.55     1381.88    138.34 o 
  19   4  10       10.42     -146.43    146.43 o 
  20   4  10     6374.99     6449.27    717.19 o 
   1   5  10      398.11      716.29     67.36 o 
   2   5  10    34482.49    34768.02    816.29 o 
   3   5  10     3751.89     3807.17    109.52 o 
   4   5  10    91521.92    90335.11   1825.44 o 
   5   5  10     6102.60     6301.90    163.67 o 
   6   5  10    40863.31    41158.94   1026.27 o 
   7   5  10      624.56      638.85     42.71 o 
   8   5  10    23499.76    23920.63    567.67 o 
   9   5  10     2805.28     2967.06    103.36 o 
  10   5  10     7369.66     7433.22    221.61 o 
  11   5  10      409.24      413.84     63.99 o 
  12   5  10     2606.97     2324.04    112.29 o 
  13   5  10      171.41      213.77     74.26 o 
  14   5  10    19369.57    19235.14    519.96 o 
  15   5  10       22.94      -60.31     80.73 o 
  16   5  10    21540.55    22093.55    792.37 o 
  17   5  10      161.22      101.89     98.37 o 
  18   5  10     8141.74     8793.16    428.77 o 
  19   5  10       96.08      -77.05    102.14 o 
  20   5  10      962.25      797.78    145.13 o 
   0   6  10    66516.06    70042.13   1920.09 o 
   1   6  10     3005.38     3245.63    105.38 o 
   2   6  10    67184.09    68579.65   1484.89 o 
   3   6  10     4568.98     4583.59    137.14 o 
   4   6  10    22411.76    21787.38    622.19 o 
   5   6  10     3945.99     3890.34    146.30 o 
   6   6  10      640.65      674.55     42.95 o 
   7   6  10     6576.15     6345.33    168.83 o 
   8   6  10    24368.45    24415.16    596.74 o 
   9   6  10     1020.48      977.84     69.54 o 
  10   6  10    37857.80    37437.97    953.01 o 
  11   6  10      843.31      906.18     76.78 o 
  12   6  10    22950.29    23093.09    606.89 o 
  13   6  10      243.24      181.53     82.72 o 
  14   6  10     8398.97     8162.63    287.21 o 
  15   6  10     1476.05     1315.68    121.40 o 
  16   6  10      571.54      389.61    108.63 o 
  17   6  10      373.07      330.67    103.67 o 
  18   6  10      632.98      530.99    113.36 o 
  19   6  10       81.13      -38.61    107.13 o 
  20   6  10     4716.59     5017.65    267.70 o 
   1   7  10      831.01     1002.91     61.05 o 
   2   7  10    30060.11    30602.53    640.50 o 
   3   7  10     4720.56     4649.98    133.12 o 
   4   7  10    44013.13    43460.75   1104.96 o 
   5   7  10     7144.49     7073.19    204.79 o 
   6   7  10    34336.28    34814.26    803.40 o 
   7   7  10      495.74      609.76     52.48 o 
   8   7  10    15956.20    15915.13    418.92 o 
   9   7  10     8560.21     8372.72    265.70 o 
  10   7  10     3365.72     3414.80    203.82 o 
  11   7  10      750.79      688.44     80.02 o 
  12   7  10     1273.00     1106.96     96.09 o 
  13   7  10       35.30       63.68     79.21 o 
  14   7  10    13425.74    13273.92    418.41 o 
  15   7  10      155.19       30.15     96.25 o 
  16   7  10    12518.82    13004.40    547.86 o 
  17   7  10        4.69      -14.69    105.08 o 
  18   7  10     4863.58     5168.62    350.10 o 
  19   7  10       15.94     -107.06    107.06 o 
   0   8  10    54457.27    55344.14   1909.26 o 
   1   8  10       67.61       67.18     36.59 o 
   2   8  10    24222.81    24641.09    553.68 o 
   3   8  10     1526.14     1622.29     79.49 o 
   4   8  10     9969.96     9697.45    339.17 o 
   5   8  10      470.36      598.69     66.35 o 
   6   8  10      161.98      155.30     69.81 o 
   7   8  10      353.05      397.97     51.88 o 
   8   8  10    11294.15    11368.05    375.10 o 
   9   8  10      451.89      452.13     59.71 o 
  10   8  10    19245.13    19540.67    788.06 o 
  11   8  10      523.79      504.96     79.88 o 
  12   8  10    10965.89    11561.01    361.19 o 
  13   8  10       24.96      -38.84     79.01 o 
  14   8  10     4552.04     4545.47    191.90 o 
  15   8  10      347.16      340.91    110.95 o 
  16   8  10      397.97      273.83    113.70 o 
  17   8  10       19.35       94.17    115.34 o 
  18   8  10      750.56      474.83    142.91 o 
  19   8  10       75.52     -136.08    136.08 o 
   1   9  10     1258.71     1397.45     64.96 o 
   2   9  10    22035.96    21844.17    535.91 o 
   3   9  10     4731.08     4621.67    178.36 o 
   4   9  10    21471.90    20690.94    558.31 o 
   5   9  10       59.49      -60.35     62.92 o 
   6   9  10    19535.22    18748.38    616.90 o 
   7   9  10       13.03      -70.06     70.06 o 
   8   9  10     9722.04     9279.85    337.85 o 
   9   9  10     1398.32     1501.69     82.04 o 
  10   9  10      663.90      706.86     68.49 o 
  11   9  10      600.92      894.78     85.87 o 
  12   9  10      339.87      192.08     80.87 o 
  13   9  10       17.97       72.00     82.79 o 
  14   9  10     3232.42     3471.84    162.18 o 
  15   9  10        1.23      -87.00     87.00 o 
  16   9  10     6796.42     7607.24    312.41 o 
  17   9  10       67.03     -110.63    110.63 o 
  18   9  10     2884.41     3127.10    240.45 o 
  19   9  10       49.86     -208.45    338.73 o 
   0  10  10    14054.22    14416.49    783.85 o 
   1  10  10     1893.53     1596.40    132.64 o 
   2  10  10    10249.95    10894.61    292.85 o 
   3  10  10     5902.40     5813.02    179.38 o 
   4  10  10     3582.84     3640.29    190.16 o 
   5  10  10       91.06      322.75     73.97 o 
   6  10  10      195.74      195.22     81.51 o 
   7  10  10        5.22      153.56     85.77 o 
   8  10  10     7284.56     6909.38    277.05 o 
   9  10  10      431.73      444.01     89.87 o 
  10  10  10     7668.36     7624.52    331.46 o 
  11  10  10     1024.25     1009.66     76.66 o 
  12  10  10     3348.73     3908.01    248.84 o 
  13  10  10        6.45       -4.91     79.37 o 
  14  10  10     1864.28     2114.30    145.40 o 
  15  10  10      449.76      501.77    113.21 o 
  16  10  10       88.34      -40.77    107.32 o 
  17  10  10      419.49      328.56    124.39 o 
  18  10  10      207.06       41.29    125.59 o 
   1  11  10      233.50      377.67    134.52 o 
   2  11  10     3773.85     4260.61    153.75 o 
   3  11  10      194.28      146.48    108.76 o 
   4  11  10     5354.71     5739.94    350.55 o 
   5  11  10      762.09      608.25    127.27 o 
   6  11  10     2219.71     2787.25    274.33 o 
   7  11  10       13.78       24.18     82.78 o 
   8  11  10     2558.84     2466.32    302.90 o 
   9  11  10      181.28      291.97    136.92 o 
  10  11  10      681.59      457.53    238.85 o 
  11  11  10       14.64       61.00    136.70 o 
  12  11  10       31.44       -5.90    126.08 o 
  13  11  10       10.67       67.25    146.65 o 
  14  11  10     2311.65     2272.58    236.55 o 
  15  11  10       23.50     -100.64    100.64 o 
  16  11  10     2509.75     3127.21    456.46 o 
  17  11  10       28.16     -105.62    105.62 o 
   0  12  10      198.98      263.82    214.77 o 
   1  12  10       71.04        5.54    140.79 o 
   2  12  10      378.43      515.78    145.72 o 
   3  12  10      301.97      285.15    130.73 o 
   4  12  10      207.83      149.01     58.26 o 
   5  12  10       13.27      142.78     67.80 o 
   6  12  10        4.31       -2.22    180.65 o 
   7  12  10      200.71      280.55    109.40 o 
   8  12  10     1507.03     1499.29    155.42 o 
   9  12  10       15.81      -25.42    136.79 o 
  10  12  10     2122.62     2512.48    247.53 o 
  11  12  10      223.26      237.88    148.71 o 
  12  12  10       85.36      341.79    160.12 o 
  13  12  10       11.63      -90.25    149.73 o 
  14  12  10      221.44      361.02    175.17 o 
  15  12  10       17.53      124.61    256.22 o 
  16  12  10      241.64      254.32    169.51 o 
  17  12  10        0.52      -64.34    270.23 o 
   1  13  10     1114.77     1526.81    285.30 o 
   2  13  10      327.88      496.64    162.86 o 
   3  13  10      277.65      406.04    201.21 o 
   4  13  10       29.95      -47.71    132.55 o 
   5  13  10      878.17      738.94    206.97 o 
   6  13  10        9.53      167.85    117.21 o 
   7  13  10        2.35      -41.19     90.89 o 
   8  13  10       50.10      242.21    110.50 o 
   9  13  10      152.17      348.88    121.80 o 
  10  13  10       60.65      134.40    136.19 o 
  11  13  10      157.15       28.06    142.86 o 
  12  13  10        4.33      167.94    151.23 o 
  13  13  10      373.49      231.10    162.92 o 
  14  13  10       10.59       50.96    172.38 o 
  15  13  10       49.58       66.95    184.38 o 
  16  13  10        8.09      203.26    196.04 o 
   0  14  10     1718.53     2700.09    412.55 o 
   1  14  10       38.55       11.91    165.92 o 
   2  14  10      871.95     1439.48    201.92 o 
   3  14  10        2.25      231.22    160.57 o 
   4  14  10        0.82       33.69    196.33 o 
   5  14  10      286.38      671.20    217.23 o 
   6  14  10       37.93      -94.92    257.06 o 
   7  14  10        2.15      427.16    252.99 o 
   8  14  10      118.19      152.77     82.60 o 
   9  14  10        0.46       13.80    106.63 o 
  10  14  10        2.36      290.79    157.67 o 
  11  14  10        5.13     -150.95    150.95 o 
  12  14  10       56.08       54.25    138.66 o 
  13  14  10       47.79      -52.73    143.85 o 
  14  14  10      547.22      667.38    219.37 o 
  15  14  10       16.92       57.12    165.51 o 
   1  15  10       66.83      242.05    189.87 o 
   2  15  10      323.00      461.72    194.55 o 
   3  15  10      196.56      390.45    185.09 o 
   4  15  10      805.31     1325.93    274.72 o 
   5  15  10      363.05     -209.84    237.85 o 
   6  15  10      544.08     1240.25    320.88 o 
   7  15  10        0.49     -182.62    455.98 o 
   8  15  10      260.98      593.01    306.66 o 
   9  15  10      173.39      294.84    291.67 o 
  10  15  10       11.54      -92.51    290.07 o 
  11  15  10       30.06      389.41    432.09 o 
  12  15  10       46.01      481.29    320.88 o 
  13  15  10       39.98      297.96    323.37 o 
  14  15  10      213.84      431.50    353.67 o 
   0  16  10     4649.83     6114.09   1031.38 o 
   1  16  10       13.00      -91.18    201.14 o 
   2  16  10     1463.14     1946.43    248.58 o 
   3  16  10       41.38       -7.55    193.06 o 
   4  16  10       94.03      234.24    266.80 o 
   5  16  10      890.68     1432.50    304.04 o 
   6  16  10       68.95       56.13    326.50 o 
   7  16  10     1374.19     1842.64    365.79 o 
   8  16  10      177.42      489.91    329.83 o 
   9  16  10       16.60       44.84    320.79 o 
  10  16  10      567.96      958.96    346.95 o 
  11  16  10      222.12       84.28    324.61 o 
  12  16  10     1924.17     2231.75    419.81 o 
  13  16  10       71.68      -35.41    350.02 o 
   1  17  10      220.47      631.36    303.61 o 
   2  17  10     1780.78     2821.22    364.57 o 
   3  17  10       94.22      454.38    356.58 o 
   4  17  10     3864.40     5766.69    630.61 o 
   5  17  10       56.49      223.56    295.01 o 
   6  17  10     5124.58     5908.15    573.34 o 
   7  17  10       49.19     -127.19    336.23 o 
   8  17  10     1120.98     1471.43    400.54 o 
   9  17  10      615.53      754.26    384.63 o 
  10  17  10       13.86       76.00    353.13 o 
  11  17  10      269.56      578.86    377.65 o 
  12  17  10      210.39      -64.15    419.07 o 
   0  18  10     4160.32     4850.75    803.39 o 
   1  18  10       25.12      267.81    389.95 o 
   2  18  10     3317.02     3830.77    404.59 o 
   3  18  10       15.35      214.28    298.27 o 
   4  18  10      567.75      491.63    320.01 o 
   5  18  10      126.92      661.03    393.50 o 
   6  18  10      154.54      112.02    381.56 o 
   7  18  10      262.19      454.55    392.48 o 
   8  18  10      905.42     1022.60    405.30 o 
   9  18  10       26.87      238.62    377.66 o 
  10  18  10     2540.68     3448.45    520.70 o 
   1  19  10       60.36     1075.52    434.43 o 
   2  19  10      338.19      983.79    441.03 o 
   3  19  10       19.05      138.80    394.51 o 
   4  19  10     4651.23     6364.28    648.80 o 
   5  19  10       61.24       86.85    586.26 o 
   6  19  10     4452.11     5749.68    898.93 o 
   7  19  10       10.02     -134.02    406.19 o 
   8  19  10     3126.91     3894.14    559.64 o 
   0  20  10     6799.77     8216.31   1055.27 o 
   1  20  10       60.42      454.02    427.70 o 
   2  20  10     5755.99     7901.19    726.81 o 
   3  20  10      592.75      867.51    443.07 o 
   4  20  10     1373.39     1658.89    703.51 o 
   5  20  10      806.54      534.15    621.00 o 
   1   1  11      101.53      148.32     32.47 o 
   2   1  11     6055.86     6253.07    142.31 o 
   3   1  11      794.10      762.70     43.27 o 
   4   1  11     1512.07     1476.35     62.17 o 
   5   1  11      158.41      248.13     29.32 o 
   6   1  11      119.93      143.68     28.83 o 
   7   1  11       33.07       31.76     29.28 o 
   8   1  11      470.63      458.79     38.19 o 
   9   1  11       46.01      126.77     39.23 o 
  10   1  11      124.60       86.12     38.00 o 
  11   1  11       16.05      150.66     47.65 o 
  12   1  11      148.63       63.01     59.50 o 
  13   1  11       25.28       69.31     53.54 o 
  14   1  11      673.99      732.57     87.89 o 
  15   1  11      240.36      267.80     85.28 o 
  16   1  11      603.64      635.36    113.06 o 
  17   1  11       79.79      -92.23    104.48 o 
  18   1  11       36.21      221.78    117.57 o 
  19   1  11       70.84      -50.09    146.08 o 
  20   1  11       16.15      -53.55    157.97 o 
   0   2  11    12467.17    13093.28    596.78 o 
   1   2  11        8.71       79.57     26.68 o 
   2   2  11    12426.08    12550.58    320.96 o 
   3   2  11       68.95       60.76     25.05 o 
   4   2  11     2443.12     2276.24     68.58 o 
   5   2  11     5432.37     5764.98    126.77 o 
   6   2  11     1161.14     1242.83     47.93 o 
   7   2  11     7187.62     7488.69    170.91 o 
   8   2  11      619.38      586.94     41.48 o 
   9   2  11     1580.81     1713.70     77.39 o 
  10   2  11     2627.29     2772.49    112.23 o 
  11   2  11      950.70      913.94     59.21 o 
  12   2  11     2111.42     2162.18     87.91 o 
  13   2  11      449.40      352.93     64.05 o 
  14   2  11     1505.53     1460.63     89.61 o 
  15   2  11      910.92     1044.69     94.32 o 
  16   2  11       89.91      -52.71    101.27 o 
  17   2  11      410.42      621.11    121.15 o 
  18   2  11       34.43      -46.85    118.26 o 
  19   2  11      160.68       37.75    125.06 o 
  20   2  11       98.29      -87.11    199.63 o 
   1   3  11     4131.93     4413.26    140.00 o 
   2   3  11     3742.69     4099.03    106.08 o 
   3   3  11     3163.31     2940.27     85.14 o 
   4   3  11    12940.10    12250.46    296.07 o 
   5   3  11     1811.03     2084.15    116.74 o 
   6   3  11     3927.59     3836.74     88.83 o 
   7   3  11     3084.23     3213.29     84.03 o 
   8   3  11     1356.35     1496.56     52.82 o 
   9   3  11     5985.50     5804.62    164.49 o 
  10   3  11      616.99      606.75     54.08 o 
  11   3  11     4605.25     4645.31    147.50 o 
  12   3  11      459.27      365.17     58.86 o 
  13   3  11      945.69      994.06     81.02 o 
  14   3  11     1674.80     1486.93     92.39 o 
  15   3  11      118.08      113.58     71.49 o 
  16   3  11     1954.34     2363.34    118.65 o 
  17   3  11      332.92      293.58     84.27 o 
  18   3  11      902.20      922.79    163.03 o 
  19   3  11      510.43      581.01    162.59 o 
  20   3  11      111.34      -64.58    158.67 o 
   0   4  11    10614.20    11256.35    436.49 o 
   1   4  11      915.22      857.14     58.17 o 
   2   4  11    14520.10    14010.20    405.75 o 
   3   4  11      652.66      747.92     58.71 o 
   4   4  11     3023.14     2912.59     85.33 o 
   5   4  11    24429.33    24368.53    529.35 o 
   6   4  11     1391.62     1285.08     50.11 o 
   7   4  11     9662.35    10147.41    306.21 o 
   8   4  11     2044.22     2003.64     79.08 o 
   9   4  11     1299.34     1236.66     60.61 o 
  10   4  11     2256.34     2378.25     95.32 o 
  11   4  11       74.83       62.34     57.01 o 
  12   4  11     5947.94     5887.43    198.78 o 
  13   4  11     2097.88     1958.62    128.84 o 
  14   4  11      453.94      364.19     82.17 o 
  15   4  11     1549.52     1846.11    158.03 o 
  16   4  11       31.99      -63.58     86.16 o 
  17   4  11     1469.56     1805.65    126.83 o 
  18   4  11       75.34       41.91     94.55 o 
  19   4  11     1882.57     2301.99    324.17 o 
  20   4  11      429.91      588.25    183.03 o 
   1   5  11    32765.94    34129.54    805.83 o 
   2   5  11     5045.47     5839.70    164.11 o 
   3   5  11    14906.39    15046.74    344.90 o 
   4   5  11    14143.31    13908.83    294.53 o 
   5   5  11     2269.04     2242.07     77.85 o 
   6   5  11    23080.87    23402.07    593.69 o 
   7   5  11     5600.59     5481.88    153.14 o 
   8   5  11     5277.53     5122.10    147.47 o 
   9   5  11     7472.90     7670.02    206.37 o 
  10   5  11      655.75      569.51     54.33 o 
  11   5  11    12733.57    12643.56    388.29 o 
  12   5  11      487.37      532.29    118.80 o 
  13   5  11     6687.71     6714.53    244.15 o 
  14   5  11     4476.77     4374.23    172.88 o 
  15   5  11      868.48      744.86     97.39 o 
  16   5  11     2990.64     3025.02    151.46 o 
  17   5  11       22.61      -42.78     95.61 o 
  18   5  11     2374.27     2821.00    157.76 o 
  19   5  11      450.83      401.69    108.39 o 
  20   5  11     1070.85      944.85    151.30 o 
   0   6  11    17788.11    19565.34    721.48 o 
   1   6  11     3285.79     3247.98    102.78 o 
   2   6  11    14184.80    14281.60    354.54 o 
   3   6  11    10982.78    11045.96    386.50 o 
   4   6  11     6258.67     6235.69    173.97 o 
   5   6  11    29426.60    29263.72    683.14 o 
   6   6  11       56.86      113.10     35.51 o 
   7   6  11    20597.55    19864.39    470.71 o 
   8   6  11    12698.69    12686.35    312.48 o 
   9   6  11     8739.40     8321.70    263.62 o 
  10   6  11    12894.68    12723.50    383.16 o 
  11   6  11       41.36       71.81     60.16 o 
  12   6  11     6267.76     6400.94    233.88 o 
  13   6  11     2269.76     2105.92    127.77 o 
  14   6  11     2058.96     1852.10    128.44 o 
  15   6  11     5121.45     4986.32    267.41 o 
  16   6  11       55.11       13.35    100.74 o 
  17   6  11     4314.05     4387.75    190.67 o 
  18   6  11      189.35       74.77    104.79 o 
  19   6  11     2469.24     2934.63    230.31 o 
  20   6  11      941.98      798.79    177.17 o 
   1   7  11    52078.09    55001.24   1072.29 o 
   2   7  11     4502.10     4877.09    131.55 o 
   3   7  11    16699.69    17903.98    412.64 o 
   4   7  11    16833.33    17076.24    457.27 o 
   5   7  11     2543.19     2556.57    102.04 o 
   6   7  11     7568.05     8068.91    193.73 o 
   7   7  11     7053.73     6634.56    175.72 o 
   8   7  11     4979.66     4958.69    159.48 o 
   9   7  11     8692.44     8449.36    340.90 o 
  10   7  11     1040.75      996.83     86.07 o 
  11   7  11    15380.55    14804.57    443.32 o 
  12   7  11      538.55      373.49     82.20 o 
  13   7  11     7197.84     6747.30    244.18 o 
  14   7  11     3323.23     3383.36    188.88 o 
  15   7  11     1515.79     1306.21    137.17 o 
  16   7  11     5219.65     5404.12    295.05 o 
  17   7  11      283.12      175.99    109.92 o 
  18   7  11     2348.83     2419.49    165.00 o 
  19   7  11     2394.34     2348.33    153.32 o 
   0   8  11    10059.55    10947.08    379.29 o 
   1   8  11     1379.83     1481.34     70.53 o 
   2   8  11    22492.41    22793.36    518.77 o 
   3   8  11    27131.63    27574.02    550.81 o 
   4   8  11     7157.44     7448.89    204.32 o 
   5   8  11    54191.14    53529.93   1498.67 o 
   6   8  11     1848.38     1647.27     99.48 o 
   7   8  11    22001.07    21820.68    631.31 o 
   8   8  11     6195.21     6041.27    182.88 o 
   9   8  11    10704.43    10316.60    288.10 o 
  10   8  11    15362.91    15214.81    453.19 o 
  11   8  11       26.05       56.44     71.36 o 
  12   8  11    11207.64    10970.19    423.78 o 
  13   8  11     7965.78     8022.97    278.00 o 
  14   8  11     2223.10     2025.23    130.15 o 
  15   8  11     8090.67     7884.81    318.59 o 
  16   8  11      319.36      197.87    116.99 o 
  17   8  11     5774.79     5782.97    318.00 o 
  18   8  11      343.34      307.52    125.14 o 
  19   8  11     2688.25     3269.77    241.51 o 
   1   9  11    29985.84    30841.88    706.12 o 
   2   9  11    13498.92    13516.06    295.38 o 
   3   9  11    11419.17    11374.00    299.97 o 
   4   9  11    38066.43    37162.37    966.47 o 
   5   9  11      441.43      202.20     81.89 o 
   6   9  11    31314.48    29993.13    958.41 o 
   7   9  11     2618.96     2801.89    230.67 o 
   8   9  11    10858.37    10641.87    381.10 o 
   9   9  11     7580.94     7236.43    213.32 o 
  10   9  11     3768.67     3752.72    237.91 o 
  11   9  11    18556.23    17686.90    520.94 o 
  12   9  11      344.00      192.03     80.47 o 
  13   9  11    13100.94    12693.88    396.00 o 
  14   9  11     5156.37     4943.67    203.67 o 
  15   9  11     2259.73     2270.62    138.48 o 
  16   9  11     6123.78     6017.35    237.78 o 
  17   9  11      110.58       54.64    116.72 o 
  18   9  11     4137.66     4365.13    605.11 o 
   0  10  11    32424.52    32903.54   1076.63 o 
   1  10  11     4561.41     4548.68    171.86 o 
   2  10  11    15166.61    15597.02    396.21 o 
   3  10  11    19816.16    19391.78    481.86 o 
   4  10  11     3342.14     3315.75    156.16 o 
   5  10  11    41681.91    41052.86   1166.76 o 
   6  10  11      778.00      687.76     98.55 o 
   7  10  11    34394.55    32827.54   1315.04 o 
   8  10  11     8406.81     7808.62    301.63 o 
   9  10  11     4969.89     4651.27    212.11 o 
  10  10  11    11224.97    10892.51    397.57 o 
  11  10  11      386.83      369.42     76.71 o 
  12  10  11    10658.46    11005.37    337.16 o 
  13  10  11     5080.21     4923.82    194.69 o 
  14  10  11     3263.87     3213.23    155.60 o 
  15  10  11     7254.79     6849.41    286.05 o 
  16  10  11      143.25      -74.43    137.44 o 
  17  10  11     5529.45     5758.33    282.05 o 
  18  10  11      426.83      188.76    167.68 o 
   1  11  11    29052.75    30659.46   1118.64 o 
   2  11  11    14661.19    15580.81    431.85 o 
   3  11  11     8109.53     8372.79    279.35 o 
   4  11  11    27620.74    27824.81    732.51 o 
   5  11  11      179.21       62.35     75.18 o 
   6  11  11    25661.49    24158.82    788.71 o 
   7  11  11     3730.83     3622.94    231.60 o 
   8  11  11    12324.70    12046.61    485.61 o 
   9  11  11    11493.13    11162.43    509.31 o 
  10  11  11     2163.35     1785.41    200.76 o 
  11  11  11    13724.75    13240.13    469.06 o 
  12  11  11      456.57      191.50    134.85 o 
  13  11  11    11363.00    10950.16    491.07 o 
  14  11  11     4807.16     4770.39    343.22 o 
  15  11  11     1654.63     1456.91    217.71 o 
  16  11  11     6095.95     6341.08    419.42 o 
  17  11  11      416.01      116.56    199.43 o 
   0  12  11    19945.95    20624.41   1054.04 o 
   1  12  11     2249.54     2680.64    217.08 o 
   2  12  11    15033.74    16138.84    745.72 o 
   3  12  11    18334.52    18532.34    565.19 o 
   4  12  11     5745.98     5354.76    318.78 o 
   5  12  11    30217.96    30461.01    890.08 o 
   6  12  11       17.58      -92.83     92.83 o 
   7  12  11    28835.15    27872.53   1052.23 o 
   8  12  11     9949.23     9472.86    432.34 o 
   9  12  11     4810.31     4524.14    307.75 o 
  10  12  11    17708.03    16036.95    807.73 o 
  11  12  11      530.61      495.48    156.83 o 
  12  12  11     9231.09     8972.45    968.41 o 
  13  12  11     4057.41     4322.85    332.59 o 
  14  12  11     3252.79     2916.70    279.28 o 
  15  12  11     8227.37     8104.41    415.82 o 
  16  12  11       80.47      -84.13    169.21 o 
  17  12  11     5291.25     5340.08    844.65 o 
   1  13  11    38105.98    39953.90   1337.07 o 
   2  13  11     9643.33    10209.42    444.49 o 
   3  13  11     6497.84     6275.76    373.76 o 
   4  13  11    15248.34    16152.73    980.12 o 
   5  13  11      159.53      167.77     97.16 o 
   6  13  11    15233.06    14663.09    991.61 o 
   7  13  11     2944.76     2863.85    340.31 o 
   8  13  11     9173.29     8559.68    407.30 o 
   9  13  11     8712.06     8269.30    397.81 o 
  10  13  11     1012.98      994.49    158.22 o 
  11  13  11     7872.38     6726.04    425.58 o 
  12  13  11      236.73      178.46    157.50 o 
  13  13  11     9270.67     9056.23    522.98 o 
  14  13  11     4506.95     4659.52    354.41 o 
  15  13  11     3448.43     3487.18    334.38 o 
  16  13  11     6267.92     5936.41    759.96 o 
   0  14  11    17186.20    17949.02    974.04 o 
   1  14  11     1620.80     1544.52    209.79 o 
   2  14  11    13695.34    13864.49    738.54 o 
   3  14  11    13761.33    14277.32    606.75 o 
   4  14  11     4864.13     5916.87    404.50 o 
   5  14  11    21288.59    21414.93   1089.39 o 
   6  14  11      265.66      467.34    614.49 o 
   7  14  11    16576.82    15669.74    875.16 o 
   8  14  11     7919.43     7561.41    298.10 o 
   9  14  11     4463.25     3789.12    400.77 o 
  10  14  11    12945.42    12788.45    565.59 o 
  11  14  11        0.21       57.95    133.62 o 
  12  14  11     8383.67     8047.99    524.85 o 
  13  14  11     2228.82     2014.63    213.54 o 
  14  14  11     2711.89     2486.21    233.85 o 
  15  14  11     4578.60     4615.92    503.95 o 
   1  15  11    21568.62    23077.54   1291.23 o 
   2  15  11     3766.96     4310.03    304.85 o 
   3  15  11     8589.24     8805.88    979.32 o 
   4  15  11    12819.74    13939.63    678.85 o 
   5  15  11       13.99        9.09    232.64 o 
   6  15  11     9567.82    10065.74    894.59 o 
   7  15  11     2694.51     2345.93    571.06 o 
   8  15  11     3858.49     4139.12    673.11 o 
   9  15  11     6506.01     6761.33    563.17 o 
  10  15  11      772.24      277.09    301.89 o 
  11  15  11    13802.26    12198.40   1037.90 o 
  12  15  11      808.06     1117.74    357.49 o 
  13  15  11     7410.19     7015.56    602.69 o 
  14  15  11     2717.93     2381.48    416.90 o 
   0  16  11    10589.66    11346.84    723.65 o 
   1  16  11      418.24      323.10    257.75 o 
   2  16  11     7593.14     8805.88    547.21 o 
   3  16  11     6398.66     7072.49    573.82 o 
   4  16  11     1654.22     1857.31    356.52 o 
   5  16  11    15298.75    16409.65    798.09 o 
   6  16  11      366.34      870.47    343.76 o 
   7  16  11    12502.70    13676.10   1891.23 o 
   8  16  11     3486.18     3911.97    560.20 o 
   9  16  11     3002.83     2876.84    584.09 o 
  10  16  11     6425.69     6351.83    740.42 o 
  11  16  11      384.32      773.69    354.42 o 
  12  16  11     3591.68     2969.52    444.46 o 
  13  16  11     3567.63     4510.32    515.88 o 
   1  17  11    12679.55    13903.11    896.77 o 
   2  17  11     4857.95     5295.27    442.12 o 
   3  17  11     4973.94     5147.74    442.59 o 
   4  17  11     7573.83     8554.15    558.14 o 
   5  17  11      257.46      677.20    366.94 o 
   6  17  11     7334.11     7827.30    888.07 o 
   7  17  11     1317.76     1408.84    388.00 o 
   8  17  11     3751.69     3745.69    491.98 o 
   9  17  11     6729.86     7204.46   1595.93 o 
  10  17  11      297.27       85.40    458.15 o 
  11  17  11     7330.42     8380.49   1387.48 o 
   0  18  11     7702.45     8572.40   1020.52 o 
   1  18  11      106.06      243.93    385.29 o 
   2  18  11     5944.85     6503.18    770.82 o 
   3  18  11     2176.27     3203.40    510.26 o 
   4  18  11     2767.25     2876.97    477.49 o 
   5  18  11     8061.10     7729.93    981.44 o 
   6  18  11       32.49     -111.06    410.38 o 
   7  18  11    10101.36    11649.86   1244.17 o 
   8  18  11     3390.98     3171.53    498.14 o 
   9  18  11     1899.04     2151.81    460.85 o 
  10  18  11     5279.38     6377.56   1072.64 o 
   1  19  11     7231.35     9222.32    770.29 o 
   2  19  11     1759.83     1913.88    467.90 o 
   3  19  11     1897.85     1806.37    448.29 o 
   4  19  11     3441.07     4120.85    557.33 o 
   5  19  11        8.89     -356.10    555.86 o 
   6  19  11     2672.85     2640.34    720.88 o 
   7  19  11     1563.73     2132.24    690.48 o 
   8  19  11     1537.31     2001.96    673.11 o 
   0  20  11     3284.52     4195.01    803.39 o 
   1  20  11      334.52     1099.72    452.92 o 
   2  20  11     2484.90     3106.51    534.28 o 
   3  20  11     1719.69     1925.49    599.29 o 
   4  20  11      624.41      607.97    642.71 o 
   5  20  11     3424.65     4060.38    812.08 o 
   0   0  12     4539.54     5353.54    253.32 o 
   1   0  12    13776.80    14637.79    400.83 o 
   2   0  12     2329.49     2829.29    128.50 o 
   3   0  12    83479.82    79909.80   2144.43 o 
   4   0  12      381.23      495.82     85.24 o 
   5   0  12   153274.16   145858.58   3585.28 o 
   6   0  12      379.05      504.03     56.69 o 
   7   0  12    61612.00    59569.27   1473.42 o 
   8   0  12      714.06      676.12     42.58 o 
   9   0  12    22992.13    21810.96    554.51 o 
  10   0  12      327.64      409.96     59.32 o 
  11   0  12       70.54      308.67     80.96 o 
  12   0  12     1763.86     1740.56    116.90 o 
  13   0  12    12573.30    12386.37    505.47 o 
  14   0  12      403.35      453.25    121.61 o 
  15   0  12    27733.99    27981.27   1208.18 o 
  16   0  12        4.20      -71.66    120.73 o 
  17   0  12    16030.32    16674.65    722.37 o 
  18   0  12      816.33      854.64    226.17 o 
  19   0  12     8505.17     8575.66    537.83 o 
  20   0  12      231.30      174.67    230.59 o 
   1   1  12   156370.12   148304.81   3317.67 o 
   2   1  12      899.16      815.12     30.24 o 
   3   1  12    64595.66    61003.30   1165.83 o 
   4   1  12     3356.56     3921.50    189.17 o 
   5   1  12     1168.20     1364.15     56.15 o 
   6   1  12     9140.58     8910.00    198.79 o 
   7   1  12    29167.94    28691.12    593.37 o 
   8   1  12     1089.95     1194.74     52.40 o 
   9   1  12    59825.13    59182.56   1207.79 o 
  10   1  12       61.96      133.09     39.87 o 
  11   1  12    63633.12    62723.02   1363.14 o 
  12   1  12      187.70      188.65     50.60 o 
  13   1  12    31583.12    31752.29    707.47 o 
  14   1  12      107.37       57.74     78.63 o 
  15   1  12     5476.33     5153.72    215.90 o 
  16   1  12      371.97      493.95    111.11 o 
  17   1  12      728.91      691.10    122.67 o 
  18   1  12      205.36      110.44    116.75 o 
  19   1  12     5049.22     5085.74    282.55 o 
  20   1  12      136.29      -97.06    193.68 o 
   0   2  12     6433.33     7301.30    692.65 o 
   1   2  12    29143.25    31357.43    726.58 o 
   2   2  12     1368.82     1592.95     57.83 o 
   3   2  12    81179.63    79133.25   1702.03 o 
   4   2  12     5997.71     6163.15    159.62 o 
   5   2  12   145081.03   139397.53   2815.88 o 
   6   2  12      217.57      296.14     43.25 o 
   7   2  12    94770.51    93665.48   1898.40 o 
   8   2  12     4240.17     4511.85    118.10 o 
   9   2  12    29613.10    28948.86    601.88 o 
  10   2  12     4053.56     4083.09    122.18 o 
  11   2  12       10.65      227.27     55.94 o 
  12   2  12      954.03     1103.89     76.18 o 
  13   2  12    13365.38    12815.84    333.67 o 
  14   2  12     1761.94     1665.65     93.11 o 
  15   2  12    28089.62    28253.74    790.73 o 
  16   2  12        2.53      -99.71     99.71 o 
  17   2  12    20989.31    21923.16    988.10 o 
  18   2  12       32.86       15.24    118.31 o 
  19   2  12     6583.06     7661.07    604.56 o 
  20   2  12        4.02     -185.07    185.07 o 
   1   3  12   134970.97   137147.59   3174.64 o 
   2   3  12     1772.25     1940.75     86.82 o 
   3   3  12    52227.83    49540.59   1013.14 o 
   4   3  12     1201.37     1548.50    114.58 o 
   5   3  12     2874.29     3117.32    106.65 o 
   6   3  12    11887.07    12333.71    265.54 o 
   7   3  12    17621.04    18017.86    359.50 o 
   8   3  12     9876.20     9814.45    219.19 o 
   9   3  12    37690.27    37162.50    875.33 o 
  10   3  12      114.03      129.15     47.47 o 
  11   3  12    58841.34    56787.88   1327.54 o 
  12   3  12     1033.19      890.23     68.87 o 
  13   3  12    29392.13    28251.44    681.87 o 
  14   3  12       27.64       44.46     66.52 o 
  15   3  12     5815.96     6017.80    195.75 o 
  16   3  12        9.91        7.53     73.74 o 
  17   3  12      145.56      190.95    140.26 o 
  18   3  12       34.59     -137.72    137.72 o 
  19   3  12     5806.18     6356.02    512.26 o 
  20   3  12      208.34      -76.72    153.73 o 
   0   4  12     7074.76     7716.64    386.85 o 
   1   4  12     9574.58    10176.41    282.40 o 
   2   4  12     1853.83     1983.66     86.82 o 
   3   4  12    89878.94    86876.08   1767.58 o 
   4   4  12     3845.01     3599.81     96.01 o 
   5   4  12   138502.19   136341.06   2737.67 o 
   6   4  12      370.62      429.52     35.82 o 
   7   4  12    65619.76    65818.84   1415.01 o 
   8   4  12     2704.52     2876.58    146.19 o 
   9   4  12    23888.58    23529.51    563.25 o 
  10   4  12       82.32      161.14     56.13 o 
  11   4  12      108.44       57.67     60.39 o 
  12   4  12      835.98      832.95     80.75 o 
  13   4  12    14468.67    14220.69    398.51 o 
  14   4  12      395.28      280.75     79.63 o 
  15   4  12    21099.63    21935.52    660.31 o 
  16   4  12      266.65      209.51     90.88 o 
  17   4  12    16780.09    18164.58    974.28 o 
  18   4  12     1065.50      936.82    138.11 o 
  19   4  12     6780.79     7624.43    314.62 o 
  20   4  12        1.84     -164.86    164.86 o 
   1   5  12    90751.91    93135.34   2332.75 o 
   2   5  12     1567.33     1577.82     72.04 o 
   3   5  12    61614.14    61652.49   1342.13 o 
   4   5  12      202.44      248.07     29.25 o 
   5   5  12     1555.94     1744.53     69.29 o 
   6   5  12     3237.54     3513.19    149.87 o 
   7   5  12    10874.98    10850.97    271.95 o 
   8   5  12      233.57      271.08     49.61 o 
   9   5  12    37745.84    37743.18    883.28 o 
  10   5  12      239.97      186.93     51.01 o 
  11   5  12    40390.07    39325.15   1107.13 o 
  12   5  12     1115.59     1045.14     95.79 o 
  13   5  12    20135.81    19405.59    577.50 o 
  14   5  12       11.49      -16.55     87.95 o 
  15   5  12     4030.72     4069.40    171.03 o 
  16   5  12      204.63      138.77     92.81 o 
  17   5  12       73.04      -56.14     94.49 o 
  18   5  12       84.54       57.23    100.96 o 
  19   5  12     3499.35     3749.53    211.26 o 
  20   5  12      214.95      -54.64    132.18 o 
   0   6  12    18004.34    19544.65    733.21 o 
   1   6  12     4723.47     5244.58    190.27 o 
   2   6  12     2093.57     2352.58    144.55 o 
   3   6  12    50908.51    51059.48   1117.83 o 
   4   6  12     1021.71     1076.50     58.09 o 
   5   6  12    66713.11    65675.76   1640.48 o 
   6   6  12      879.77      898.88     57.62 o 
   7   6  12    43759.84    43019.91    994.27 o 
   8   6  12       38.45      170.42     41.47 o 
   9   6  12    11546.10    11406.20    311.57 o 
  10   6  12        9.60       39.92     64.27 o 
  11   6  12      156.73      166.93     72.28 o 
  12   6  12     1722.13     1665.67    112.79 o 
  13   6  12     7030.49     6492.15    243.70 o 
  14   6  12      975.70     1023.56    110.11 o 
  15   6  12    13619.70    13557.42    475.48 o 
  16   6  12        8.84      -97.34     97.34 o 
  17   6  12     9640.71    10447.91    362.72 o 
  18   6  12        5.22     -102.71    102.71 o 
  19   6  12     4686.48     5041.73    323.68 o 
   1   7  12    52960.83    55132.09   1137.20 o 
   2   7  12     1731.47     1823.39    103.49 o 
   3   7  12    25785.13    26743.84    645.84 o 
   4   7  12     1798.17     1794.79     91.24 o 
   5   7  12     1699.53     1725.49     95.55 o 
   6   7  12     3972.28     3923.55    198.74 o 
   7   7  12     7942.05     7691.03    199.76 o 
   8   7  12     1655.00     1747.36     91.21 o 
   9   7  12    29750.92    28747.00    806.39 o 
  10   7  12     1447.40     1332.83     93.84 o 
  11   7  12    22474.54    22581.73    649.74 o 
  12   7  12       58.70      -17.04     73.91 o 
  13   7  12    10028.60    10340.67    381.27 o 
  14   7  12      441.43      272.73    106.77 o 
  15   7  12     1468.34     1421.77    139.88 o 
  16   7  12      100.32      171.06    115.82 o 
  17   7  12       58.89       64.64    108.98 o 
  18   7  12       96.80       33.38    116.91 o 
  19   7  12     1930.52     1953.78    155.92 o 
   0   8  12     9097.55     9660.14    493.30 o 
   1   8  12     2452.99     2603.28    121.86 o 
   2   8  12     3576.44     3551.39    117.23 o 
   3   8  12     9327.63     9890.17    347.34 o 
   4   8  12      595.33      601.44     52.77 o 
   5   8  12    16866.39    16980.62    449.34 o 
   6   8  12     1303.38     1063.90     88.58 o 
   7   8  12    27050.49    26200.00    749.87 o 
   8   8  12      468.22      347.60     53.11 o 
   9   8  12     4831.04     4974.10    179.97 o 
  10   8  12       54.44       65.70     68.42 o 
  11   8  12      122.00      111.63     74.64 o 
  12   8  12        6.28       67.47     78.76 o 
  13   8  12     4084.61     3900.78    227.45 o 
  14   8  12      161.21       89.04     91.39 o 
  15   8  12     6600.42     6848.73    518.37 o 
  16   8  12       90.99     -112.90    112.90 o 
  17   8  12     5783.58     6006.62    321.76 o 
  18   8  12      372.64      300.29    126.97 o 
  19   8  12     1996.28     2176.20    245.77 o 
   1   9  12    19043.22    19958.88    406.11 o 
   2   9  12     6282.12     6225.34    155.68 o 
   3   9  12     5074.98     5535.42    162.18 o 
   4   9  12      381.48      506.57     72.24 o 
   5   9  12      891.64      819.01     88.73 o 
   6   9  12     2152.10     2176.25    133.14 o 
   7   9  12     2872.20     2339.71    140.52 o 
   8   9  12     1200.09     1105.62     97.78 o 
   9   9  12    11794.33    11310.89    413.59 o 
  10   9  12        6.00      -53.88     53.88 o 
  11   9  12     7644.20     8150.83    364.32 o 
  12   9  12      761.42      654.45     93.24 o 
  13   9  12     4271.80     4649.18    195.91 o 
  14   9  12      177.23      149.70     92.26 o 
  15   9  12      895.61      928.76    111.08 o 
  16   9  12      109.71       80.63    100.23 o 
  17   9  12       86.15      -75.07    110.27 o 
  18   9  12      264.77      203.96    153.35 o 
   0  10  12     2441.61     2690.53    118.33 o 
   1  10  12      532.83      563.07     45.03 o 
   2  10  12      710.04      694.65     68.65 o 
   3  10  12     8238.74     8508.91    314.72 o 
   4  10  12        0.24       28.46     70.72 o 
   5  10  12     8448.26     8510.02    367.23 o 
   6  10  12        1.80      -82.72     82.72 o 
   7  10  12     6583.07     6542.09    264.40 o 
   8  10  12     1102.92     1018.77    110.36 o 
   9  10  12     1657.37     1620.42    131.06 o 
  10  10  12       33.99      152.72     95.16 o 
  11  10  12        0.41      -48.94    100.53 o 
  12  10  12      330.13      438.73     73.84 o 
  13  10  12     1140.60     1100.23     98.32 o 
  14  10  12      120.95        3.01     84.75 o 
  15  10  12     2671.38     3142.97    300.55 o 
  16  10  12        3.93     -104.96    104.96 o 
  17  10  12     2030.28     2252.37    169.76 o 
  18  10  12       47.57       49.67    163.22 o 
   1  11  12     4935.33     5512.42    208.37 o 
   2  11  12      151.29      249.97     83.18 o 
   3  11  12     2923.99     3085.00    155.55 o 
   4  11  12      109.94      270.34     76.62 o 
   5  11  12        2.94      -75.77     76.06 o 
   6  11  12      594.75      756.36     99.84 o 
   7  11  12      512.31      565.75    104.33 o 
   8  11  12       68.32      114.35     96.22 o 
   9  11  12     2991.07     2785.53    179.64 o 
  10  11  12       75.66      -99.49     99.49 o 
  11  11  12     1965.50     1987.82    143.55 o 
  12  11  12       18.08      -96.24     96.24 o 
  13  11  12     1472.69     1533.97    240.78 o 
  14  11  12      276.40      333.35    158.44 o 
  15  11  12      388.57      353.78    145.66 o 
  16  11  12      230.05       34.26    144.82 o 
  17  11  12       12.27      -43.82    148.67 o 
   0  12  12      829.73      906.95    234.77 o 
   1  12  12      941.28     1065.17    166.26 o 
   2  12  12        4.34       40.21    211.86 o 
   3  12  12     3360.81     3878.38    262.89 o 
   4  12  12      101.15       -6.36     86.22 o 
   5  12  12      951.46     1255.51    186.93 o 
   6  12  12        3.33      -60.35     82.68 o 
   7  12  12     1340.36     1463.70    143.60 o 
   8  12  12      149.77      181.53     91.72 o 
   9  12  12      188.55      353.69    124.42 o 
  10  12  12       45.17      293.09    227.99 o 
  11  12  12       14.72      101.44    208.45 o 
  12  12  12      505.84      454.53    170.90 o 
  13  12  12       30.58      102.27    160.59 o 
  14  12  12       37.42      164.83    179.06 o 
  15  12  12      358.55      238.91    169.67 o 
  16  12  12      224.75      131.37    178.36 o 
   1  13  12      430.88      515.76    159.83 o 
   2  13  12        3.98     -117.32    140.50 o 
   3  13  12        8.67      -91.26    189.90 o 
   4  13  12        2.86      297.70    201.35 o 
   5  13  12       43.02      -70.15     70.15 o 
   6  13  12      824.30      914.52    124.27 o 
   7  13  12        8.53       17.82    105.43 o 
   8  13  12      565.43      665.58    136.89 o 
   9  13  12      271.38      407.23    133.39 o 
  10  13  12      254.36       46.80    142.50 o 
  11  13  12      100.40      506.49    251.87 o 
  12  13  12       69.37      -69.22    151.09 o 
  13  13  12       75.37      139.49    171.29 o 
  14  13  12        0.46      -11.63    176.61 o 
  15  13  12       68.66      -11.08    206.28 o 
  16  13  12        4.66     1111.72    490.72 o 
   0  14  12     3069.56     3655.39    495.06 o 
   1  14  12        2.39      244.78    171.97 o 
   2  14  12        8.34      507.16    222.54 o 
   3  14  12      122.33      692.72    228.78 o 
   4  14  12     1855.14     2428.08    330.74 o 
   5  14  12       65.46      274.17    225.62 o 
   6  14  12        5.50     -231.82    231.82 o 
   7  14  12        4.69      270.37    235.69 o 
   8  14  12      333.50      332.53    107.52 o 
   9  14  12       29.24       76.16    137.71 o 
  10  14  12      565.85      827.39    216.46 o 
  11  14  12       49.58      -41.28    136.38 o 
  12  14  12        1.64      239.33    184.13 o 
  13  14  12       10.74       57.30    161.92 o 
  14  14  12      592.95      416.35    262.93 o 
  15  14  12       15.52      149.58    333.84 o 
   1  15  12     1014.25     1525.72    266.33 o 
   2  15  12       84.43      205.23    242.07 o 
   3  15  12      385.14     1275.24    291.05 o 
   4  15  12       80.66      -81.53    221.15 o 
   5  15  12       87.63       68.83    239.58 o 
   6  15  12      385.89      502.98    292.95 o 
   7  15  12       36.30      160.03    288.45 o 
   8  15  12      192.79      439.49    302.45 o 
   9  15  12      334.56      470.04    289.20 o 
  10  15  12        1.08     -286.12    286.12 o 
  11  15  12      193.09      492.25    379.98 o 
  12  15  12      181.02       12.53    319.03 o 
  13  15  12      177.22      236.51    198.10 o 
  14  15  12      104.95      314.28    340.19 o 
   0  16  12      343.26     1289.77    525.46 o 
   1  16  12      264.81      490.26    371.30 o 
   2  16  12      196.46      462.62    339.22 o 
   3  16  12     1122.99     1611.59    301.66 o 
   4  16  12       92.35      132.23    260.54 o 
   5  16  12     2973.44     4008.30    373.36 o 
   6  16  12      101.26      -75.04    311.58 o 
   7  16  12     3031.50     4011.65    460.42 o 
   8  16  12      231.59      113.92    328.81 o 
   9  16  12      550.46      509.49    343.26 o 
  10  16  12        5.83      -82.27    333.88 o 
  11  16  12        0.89     -295.74    295.74 o 
  12  16  12      157.15      809.07    358.29 o 
  13  16  12      328.21      121.59    355.57 o 
   1  17  12     4070.07     4945.20    673.11 o 
   2  17  12       61.62      -73.83    353.13 o 
   3  17  12     1631.92     1744.03    399.16 o 
   4  17  12       14.82      205.08    340.19 o 
   5  17  12      332.80      429.92    486.38 o 
   6  17  12       32.79      650.88    369.55 o 
   7  17  12      340.74      432.07    356.10 o 
   8  17  12      134.20      455.28    361.37 o 
   9  17  12     1620.25     2313.03    426.00 o 
  10  17  12       53.85      415.94    367.27 o 
  11  17  12     2005.21     2724.47    452.94 o 
   0  18  12       54.73      955.38    573.23 o 
   1  18  12      210.79      787.46    403.87 o 
   2  18  12      122.73      522.40    391.29 o 
   3  18  12     2716.00     3184.64    492.07 o 
   4  18  12      193.31       99.31    387.35 o 
   5  18  12     5363.77     6131.83    890.24 o 
   6  18  12      146.06     -178.05    534.15 o 
   7  18  12     4079.62     4733.50    794.71 o 
   8  18  12       13.60      186.73    529.80 o 
   9  18  12     1499.24     2049.73    616.66 o 
  10  18  12       30.46      403.87    525.46 o 
   1  19  12     5627.11     7082.29    688.31 o 
   2  19  12      852.54     1057.74    433.85 o 
   3  19  12     3306.73     4180.13    688.31 o 
   4  19  12      259.63      252.41    399.16 o 
   5  19  12        7.37      586.26    586.26 o 
   6  19  12      121.07     -321.36    542.83 o 
   7  19  12      765.46      772.99    594.94 o 
   0  20  12        0.75      -69.48    568.89 o 
   1  20  12      582.21     1316.76    461.95 o 
   2  20  12        1.46      -75.21    407.85 o 
   3  20  12     4942.80     5853.47    647.90 o 
   4  20  12       10.34     -360.44    586.26 o 
   1   1  13     2788.39     2918.60     87.68 o 
   2   1  13     1237.64     1419.79     42.34 o 
   3   1  13      193.96      214.78     24.78 o 
   4   1  13       38.24      152.58     25.45 o 
   5   1  13      665.63      604.10     37.19 o 
   6   1  13     1195.85     1232.99     66.12 o 
   7   1  13      166.57      133.70     34.52 o 
   8   1  13     1799.62     1683.28     62.93 o 
   9   1  13      709.39      738.36     47.87 o 
  10   1  13       37.10       44.47     39.09 o 
  11   1  13      768.67      920.53     59.92 o 
  12   1  13      121.74      198.20     50.38 o 
  13   1  13      252.29      343.44     69.44 o 
  14   1  13        7.69       46.05     78.80 o 
  15   1  13      121.69       36.39     94.86 o 
  16   1  13        6.09      161.65    104.76 o 
  17   1  13       22.84       31.61    109.97 o 
  18   1  13        5.30      151.05    118.10 o 
  19   1  13      207.11      239.14    153.59 o 
  20   1  13      214.87      380.62    159.80 o 
   0   2  13     4180.47     4318.19    197.65 o 
   1   2  13     7901.11     8094.07    201.55 o 
   2   2  13       32.16      147.03     28.99 o 
   3   2  13    12171.76    12523.03    283.72 o 
   4   2  13      783.61      877.55     47.39 o 
   5   2  13     8206.21     8081.61    172.65 o 
   6   2  13      563.63      674.48     40.44 o 
   7   2  13       84.95      100.19     34.80 o 
   8   2  13     2097.36     1857.34     66.72 o 
   9   2  13       24.22        4.87     36.83 o 
  10   2  13     3388.06     3339.71    109.10 o 
  11   2  13        0.83      -45.92     45.92 o 
  12   2  13      599.21      774.29     67.35 o 
  13   2  13     1325.69     1440.48     84.11 o 
  14   2  13      926.13      848.29     75.92 o 
  15   2  13     1418.31     1567.33    113.25 o 
  16   2  13      318.22      321.87    107.41 o 
  17   2  13      942.65     1040.20    157.19 o 
  18   2  13      184.51       33.86    116.06 o 
  19   2  13      317.46      269.21    153.93 o 
  20   2  13       60.74     -134.05    197.41 o 
   1   3  13     6875.39     7068.90    205.95 o 
   2   3  13     7418.07     8046.52    191.97 o 
   3   3  13     7147.23     7326.17    156.50 o 
   4   3  13     2533.10     2570.76    150.97 o 
   5   3  13       26.13       28.82     26.09 o 
   6   3  13    13573.47    14305.02    314.24 o 
   7   3  13      580.53      559.93     37.70 o 
   8   3  13     4953.90     5125.42    129.79 o 
   9   3  13      239.69      269.66     46.43 o 
  10   3  13       81.51      122.62     46.79 o 
  11   3  13     4963.70     5342.32    165.08 o 
  12   3  13       14.66       46.14     55.50 o 
  13   3  13     3111.29     3171.34    126.00 o 
  14   3  13      886.12      998.38     92.16 o 
  15   3  13      468.77      495.47     76.12 o 
  16   3  13     1473.18     1443.46    108.17 o 
  17   3  13       80.67      -39.87    112.42 o 
  18   3  13      179.23      120.22    148.70 o 
  19   3  13       88.44      154.98    166.73 o 
  20   3  13      129.54      -52.58    158.51 o 
   0   4  13    33779.09    37231.92   1347.06 o 
   1   4  13      848.55      821.61     61.26 o 
   2   4  13     9412.87     9575.72    269.33 o 
   3   4  13    12757.94    12677.92    286.36 o 
   4   4  13     1284.39     1360.72     74.13 o 
   5   4  13    25310.88    25824.02    566.86 o 
   6   4  13     3898.56     3830.98    109.65 o 
   7   4  13     8633.25     8465.58    278.44 o 
   8   4  13     2220.62     2631.24    172.01 o 
   9   4  13     6074.61     5814.52    204.10 o 
  10   4  13     2892.07     3144.47    140.39 o 
  11   4  13       18.89      -57.73     57.73 o 
  12   4  13     4519.28     4286.93    199.39 o 
  13   4  13     2533.24     2371.12    122.20 o 
  14   4  13     2013.94     1952.81    117.51 o 
  15   4  13     5986.46     6501.55    233.08 o 
  16   4  13      209.93      148.16    133.60 o 
  17   4  13     3234.04     3796.19    173.32 o 
  18   4  13      333.19      223.88    125.94 o 
  19   4  13      973.56     1126.44    148.02 o 
  20   4  13      890.64      786.33    181.12 o 
   1   5  13    27640.20    28798.11    743.10 o 
   2   5  13     4417.52     4424.55    153.25 o 
   3   5  13    19033.19    19513.56    443.96 o 
   4   5  13    12673.69    12248.75    315.14 o 
   5   5  13     1249.65     1061.02     48.36 o 
   6   5  13     1394.12     1682.68    185.79 o 
   7   5  13     3302.11     3661.64    126.34 o 
   8   5  13      300.67      373.91     62.92 o 
   9   5  13    10916.66    10871.13    278.42 o 
  10   5  13     1893.01     1876.13     91.31 o 
  11   5  13    13063.40    12717.97    392.43 o 
  12   5  13      346.50      289.25     81.56 o 
  13   5  13     4158.29     4041.77    206.40 o 
  14   5  13      821.89      764.96    106.59 o 
  15   5  13      722.48      525.69    104.32 o 
  16   5  13     1883.36     1942.39    148.57 o 
  17   5  13      260.83      -11.49     98.46 o 
  18   5  13     1203.81     1324.38    153.10 o 
  19   5  13      749.40      557.70    138.88 o 
  20   5  13       26.67      -90.51    147.83 o 
   0   6  13    21532.05    22375.03    715.10 o 
   1   6  13     4959.63     5157.79    151.42 o 
   2   6  13     9393.26     9879.46    268.21 o 
   3   6  13    16105.73    16299.89    376.88 o 
   4   6  13       54.09       19.53     41.48 o 
   5   6  13    32571.71    31706.70    893.36 o 
   6   6  13     1412.87     1176.57     58.72 o 
   7   6  13    15519.36    14703.01    386.74 o 
   8   6  13      442.40      396.51     56.05 o 
   9   6  13     5783.47     5561.27    222.94 o 
  10   6  13     5550.86     5571.28    263.15 o 
  11   6  13      307.73      266.88    105.99 o 
  12   6  13     4915.89     5250.88    235.05 o 
  13   6  13     2371.29     2274.51    161.22 o 
  14   6  13     2662.97     2484.85    146.03 o 
  15   6  13     6266.59     6243.32    251.30 o 
  16   6  13       83.56       63.32    102.27 o 
  17   6  13     4653.02     5128.17    327.05 o 
  18   6  13     1086.08     1246.24    126.95 o 
  19   6  13     1777.65     2147.80    145.40 o 
   1   7  13    41315.10    43846.26    911.62 o 
   2   7  13     5152.63     5685.67    159.17 o 
   3   7  13    25911.15    27414.73    662.20 o 
   4   7  13    14170.48    14612.86    561.27 o 
   5   7  13     8776.49     8715.85    279.68 o 
   6   7  13    17600.08    17324.63    506.92 o 
   7   7  13     7183.14     7265.31    182.59 o 
   8   7  13    10499.94    10401.74    263.76 o 
   9   7  13    22147.86    21119.51    549.85 o 
  10   7  13      347.16      332.38     73.36 o 
  11   7  13    19861.60    19178.50    561.33 o 
  12   7  13      669.11      610.45     89.29 o 
  13   7  13     7865.67     7599.77    303.36 o 
  14   7  13     2454.76     2329.51    182.50 o 
  15   7  13     1349.05     1225.99    137.79 o 
  16   7  13     2354.52     2017.55    163.85 o 
  17   7  13        5.64       44.74    121.53 o 
  18   7  13     1755.00     2031.84    157.49 o 
  19   7  13      913.72      690.72    131.21 o 
   0   8  13    19673.90    21037.77    683.89 o 
   1   8  13     6561.52     7043.43    190.78 o 
   2   8  13    13292.96    14620.53    499.27 o 
   3   8  13    25588.21    26905.80    609.46 o 
   4   8  13     4619.37     4374.30    159.74 o 
   5   8  13    35247.56    34516.22    881.81 o 
   6   8  13       78.33       88.43     57.06 o 
   7   8  13    19299.77    18626.94    548.93 o 
   8   8  13     5576.64     5322.82    201.98 o 
   9   8  13     5906.82     5767.88    192.39 o 
  10   8  13     9774.90     9616.19    277.89 o 
  11   8  13      430.45      290.15     79.80 o 
  12   8  13     7848.30     7507.66    263.33 o 
  13   8  13     1712.54     1505.56    121.03 o 
  14   8  13     1904.65     1484.15    139.19 o 
  15   8  13     7098.30     7219.82    350.39 o 
  16   8  13       63.34      -22.88    114.63 o 
  17   8  13     6347.87     6685.44    449.42 o 
  18   8  13      279.80      132.73    134.22 o 
  19   8  13     2509.21     2965.01    294.81 o 
   1   9  13    33743.80    36127.39    809.07 o 
   2   9  13      683.18      972.34    100.29 o 
   3   9  13    25225.31    25519.27    618.11 o 
   4   9  13     5570.36     6131.18    334.35 o 
   5   9  13      308.59      227.96     77.89 o 
   6   9  13    13906.41    14190.90    513.36 o 
   7   9  13     7563.95     6626.03    282.06 o 
   8   9  13     6404.60     6105.01    226.51 o 
   9   9  13    19666.28    18718.59    627.60 o 
  10   9  13      116.82       46.29     54.38 o 
  11   9  13    20860.99    20816.36    548.55 o 
  12   9  13     1723.41     1522.55    109.38 o 
  13   9  13     8256.81     8272.30    287.79 o 
  14   9  13     2596.87     2209.43    137.09 o 
  15   9  13     1064.65      812.43    110.98 o 
  16   9  13     1932.57     2014.42    159.34 o 
  17   9  13      113.51     -108.77    114.38 o 
  18   9  13     1490.93     1416.05    181.89 o 
   0  10  13    30785.66    32586.98   1083.09 o 
   1  10  13     2499.81     2376.52    114.26 o 
   2  10  13    20119.20    19629.22    532.27 o 
   3  10  13    30491.48    30645.26    896.28 o 
   4  10  13     5352.85     5120.68    205.14 o 
   5  10  13    39954.46    39334.95   1135.69 o 
   6  10  13      518.31      438.25     91.53 o 
   7  10  13    20595.86    19754.82    656.83 o 
   8  10  13     8873.56     8582.27    328.21 o 
   9  10  13    11028.98    10736.26    396.38 o 
  10  10  13    11372.65    10725.27    396.99 o 
  11  10  13      388.17      376.63    112.67 o 
  12  10  13     6510.25     6486.54    258.76 o 
  13  10  13     4057.88     3945.10    230.11 o 
  14  10  13     1828.96     1726.56    122.72 o 
  15  10  13    10420.82    10673.68    409.57 o 
  16  10  13      285.81      179.26    113.78 o 
  17  10  13     7601.34     8073.74    351.23 o 
  18  10  13      455.94       95.16    202.43 o 
   1  11  13    33955.01    35620.29    919.89 o 
   2  11  13     3756.18     3908.02    236.28 o 
   3  11  13    16667.07    17991.42    490.63 o 
   4  11  13    12762.17    12663.59    578.48 o 
   5  11  13     1421.91     1507.78    115.58 o 
   6  11  13    17057.59    17243.21    637.89 o 
   7  11  13     4567.28     3819.65    217.01 o 
   8  11  13     7793.44     6912.14    317.63 o 
   9  11  13    21126.59    19487.26    750.58 o 
  10  11  13      358.76      206.81    141.03 o 
  11  11  13    20676.72    19374.80    662.37 o 
  12  11  13      813.91      793.37    123.67 o 
  13  11  13     8671.43     8234.39    336.01 o 
  14  11  13     2632.28     2596.78    229.20 o 
  15  11  13     1374.55     1388.34    175.44 o 
  16  11  13     3417.47     3112.37    228.36 o 
  17  11  13       63.86     -150.75    150.75 o 
   0  12  13    27452.99    28791.51   1385.86 o 
   1  12  13     5960.91     6603.12    343.52 o 
   2  12  13    17055.34    16893.53    780.43 o 
   3  12  13    25526.56    26089.56    755.48 o 
   4  12  13     1840.63     1674.19    130.44 o 
   5  12  13    26540.26    26544.92    902.23 o 
   6  12  13      267.53      205.74     91.31 o 
   7  12  13    18590.49    18106.71    618.12 o 
   8  12  13     5694.62     5445.28    451.93 o 
   9  12  13     7249.39     6561.66    309.91 o 
  10  12  13     8794.14     8266.76    421.32 o 
  11  12  13      623.53      622.76    175.88 o 
  12  12  13     7159.56     6724.70    421.92 o 
  13  12  13     2470.16     2038.77    373.47 o 
  14  12  13     3582.12     3304.21    257.55 o 
  15  12  13     7398.97     7410.38    406.15 o 
  16  12  13       12.94     -169.54    169.54 o 
   1  13  13    32367.11    34233.21   2475.01 o 
   2  13  13     2676.64     3115.94    295.23 o 
   3  13  13    23022.62    24950.46   1023.63 o 
   4  13  13     8961.45     9034.36    552.22 o 
   5  13  13     2667.90     2600.20    304.31 o 
   6  13  13    12259.47    11683.75    985.15 o 
   7  13  13     6043.91     5798.90    400.56 o 
   8  13  13     7332.18     6931.59    572.34 o 
   9  13  13    22482.98    21971.05    873.20 o 
  10  13  13       89.13      -84.93    161.15 o 
  11  13  13    21642.93    20735.89   1485.19 o 
  12  13  13      552.17      363.14    201.93 o 
  13  13  13     7401.88     7143.72    450.42 o 
  14  13  13     1773.62     1809.23    241.84 o 
  15  13  13      618.91      637.52    282.27 o 
   0  14  13    11206.23    12037.84   1090.01 o 
   1  14  13     2585.26     3191.06    318.15 o 
   2  14  13     7603.14     8053.70    609.48 o 
   3  14  13    19191.99    21355.44   1433.62 o 
   4  14  13     1164.41     1400.15    268.77 o 
   5  14  13    23647.51    24024.33   2296.05 o 
   6  14  13      339.29      373.13    274.82 o 
   7  14  13    15819.75    15283.35    525.64 o 
   8  14  13     3037.03     2653.42    464.72 o 
   9  14  13     5781.66     5608.47    315.05 o 
  10  14  13     4946.52     4772.78    303.02 o 
  11  14  13      127.36      300.90    150.63 o 
  12  14  13     4708.97     4881.57    315.05 o 
  13  14  13     2435.72     2228.25    225.99 o 
  14  14  13     1354.94     1438.07    210.71 o 
  15  14  13     6724.72     6680.74    599.29 o 
   1  15  13    23646.06    24488.27   1294.28 o 
   2  15  13     2210.46     1572.60    356.04 o 
   3  15  13    12994.09    14692.26   1326.30 o 
   4  15  13     7177.82     7913.51    850.87 o 
   5  15  13     1805.30     1825.45    381.43 o 
   6  15  13    10866.71    10726.57    731.74 o 
   7  15  13     2193.83     1902.14    352.97 o 
   8  15  13     4337.41     3924.49    657.91 o 
   9  15  13    13333.04    13155.82   1350.57 o 
  10  15  13      630.44      629.83    320.88 o 
  11  15  13     9715.83     9488.20    664.76 o 
  12  15  13      539.89      689.32    253.10 o 
  13  15  13     4660.95     4929.25    559.97 o 
  14  15  13     2388.99     2714.49    439.29 o 
   0  16  13    12255.56    12393.94   1168.17 o 
   1  16  13     2602.23     2486.40    408.41 o 
   2  16  13     6058.93     6498.07    579.98 o 
   3  16  13    13630.95    13943.08   1817.40 o 
   4  16  13      802.84      659.72    350.78 o 
   5  16  13    15731.14    16091.66   1087.84 o 
   6  16  13      265.85      353.38    323.43 o 
   7  16  13    13221.95    13310.43    842.57 o 
   8  16  13     2572.27     3010.32    435.91 o 
   9  16  13     4114.83     4824.81    649.23 o 
  10  16  13     3862.76     4444.65    879.39 o 
  11  16  13      103.78      447.66    331.47 o 
  12  16  13     3901.67     4694.95    521.35 o 
   1  17  13    12192.85    12189.67   1181.20 o 
   2  17  13     1235.43     1118.65    394.36 o 
   3  17  13     5967.62     6125.83    579.98 o 
   4  17  13     4171.54     4872.86    535.52 o 
   5  17  13     1135.45     2219.10    607.97 o 
   6  17  13     3330.70     3508.87    677.45 o 
   7  17  13     1317.95      634.03    512.43 o 
   8  17  13     2142.47     1472.16    560.20 o 
   9  17  13     6843.86     5923.38    812.08 o 
  10  17  13      219.03      486.38    499.41 o 
  11  17  13     5959.72     5219.87    781.68 o 
   0  18  13     2609.68     2566.51    660.08 o 
   1  18  13     2683.37     3114.41    488.24 o 
   2  18  13     2707.04     3715.60    545.00 o 
   3  18  13    10253.22    11611.24   1884.71 o 
   4  18  13       53.36     -314.16    361.70 o 
   5  18  13     8529.99     9089.18   1055.27 o 
   6  18  13      416.94      351.76    547.17 o 
   7  18  13     4782.23     4937.60    781.68 o 
   8  18  13      191.25      703.51    568.89 o 
   9  18  13     1271.25     2075.79    625.34 o 
   1  19  13     6342.79     7267.91    678.61 o 
   2  19  13      867.29     1220.08    428.16 o 
   3  19  13     4127.64     4571.98    568.06 o 
   4  19  13     3788.19     3743.33    539.17 o 
   5  19  13      677.19      330.04    577.57 o 
   6  19  13     3531.89     4238.43    790.36 o 
   7  19  13      619.89      482.03    599.29 o 
   0  20  13     3961.84     5519.52    868.53 o 
   1  20  13      452.03      683.35    651.40 o 
   2  20  13     1458.31     1852.79    703.51 o 
   3  20  13     3823.53     4391.28    574.13 o 
   4  20  13      211.35      634.03    625.34 o 
   0   0  14   190830.34   191440.75   8019.19 o 
   1   0  14      691.38      871.55     57.62 o 
   2   0  14   103145.27   100130.47   3211.86 o 
   3   0  14      181.70      281.20     34.80 o 
   4   0  14    29099.36    28818.95    720.49 o 
   5   0  14    25490.43    24877.05    624.23 o 
   6   0  14     2283.65     2297.13    114.60 o 
   7   0  14    14027.65    13705.85    355.64 o 
   8   0  14    19309.69    18299.86    515.84 o 
   9   0  14     4178.96     3819.93    173.63 o 
  10   0  14    47354.24    47715.61   1477.82 o 
  11   0  14       26.40       67.47     89.63 o 
  12   0  14    49589.18    48560.20   1506.65 o 
  13   0  14     1596.37     1666.55    153.37 o 
  14   0  14    18301.39    18056.28    910.87 o 
  15   0  14      538.30      530.26    134.23 o 
  16   0  14      456.97      400.43    137.39 o 
  17   0  14     2986.24     2578.53    271.95 o 
  18   0  14     3746.56     3635.10    326.51 o 
  19   0  14     2087.31     1968.35    427.75 o 
  20   0  14     7588.22     8887.92   1324.51 o 
   1   1  14    36379.09    37758.50    852.77 o 
   2   1  14    26628.89    24771.91    500.74 o 
   3   1  14     9946.24    10442.84    203.12 o 
   4   1  14   117906.51   116726.26   2124.95 o 
   5   1  14     3665.81     3615.28     90.29 o 
   6   1  14   132615.81   129503.35   2617.87 o 
   7   1  14     9802.59     9742.84    217.70 o 
   8   1  14    52494.55    50635.88   1036.24 o 
   9   1  14     3469.95     3389.49    135.54 o 
  10   1  14     4963.27     5022.57    134.41 o 
  11   1  14    14543.31    14389.81    315.66 o 
  12   1  14     6671.23     6772.00    180.29 o 
  13   1  14     7559.07     7282.27    286.89 o 
  14   1  14    16649.01    16902.55    430.95 o 
  15   1  14     1217.34     1185.84    119.76 o 
  16   1  14    17024.27    16546.97    519.10 o 
  17   1  14      124.23      107.63    113.47 o 
  18   1  14    12293.55    12984.61    866.37 o 
  19   1  14     1486.35     1429.67    175.99 o 
  20   1  14     3252.80     3632.92    302.92 o 
   0   2  14   173633.14   173419.94   6107.81 o 
   1   2  14     2435.96     2869.02     84.78 o 
   2   2  14   108074.89   107993.23   2320.50 o 
   3   2  14      146.80      284.26     31.71 o 
   4   2  14    20454.13    20961.54    439.81 o 
   5   2  14    23404.56    22653.16    501.45 o 
   6   2  14     3452.16     3534.62     89.21 o 
   7   2  14    13462.57    13385.46    289.14 o 
   8   2  14    21716.82    20524.70    433.08 o 
   9   2  14     1973.80     1961.43     72.05 o 
  10   2  14    48364.75    47422.32    974.34 o 
  11   2  14     1274.70     1232.33     68.62 o 
  12   2  14    35806.02    36021.78    856.90 o 
  13   2  14      982.86      908.32     74.61 o 
  14   2  14    14149.82    14549.97    376.23 o 
  15   2  14      257.52      216.92     87.22 o 
  16   2  14      407.30      355.52    110.23 o 
  17   2  14      791.19      764.62    123.53 o 
  18   2  14     2238.41     2159.10    195.85 o 
  19   2  14     2690.50     2946.74    337.85 o 
  20   2  14     6407.78     6507.25    403.10 o 
   1   3  14    10865.35    10465.29    438.91 o 
   2   3  14    31873.49    30869.62    635.67 o 
   3   3  14      674.45      833.92     81.73 o 
   4   3  14    63038.63    62180.57   1206.90 o 
   5   3  14       53.68      100.40     27.94 o 
   6   3  14    89710.59    89809.50   1820.05 o 
   7   3  14      132.40      359.56     95.09 o 
   8   3  14    48480.75    47841.86    984.85 o 
   9   3  14     2631.93     2406.26     93.19 o 
  10   3  14     1172.29     1396.85     74.37 o 
  11   3  14     6470.29     6327.23    186.08 o 
  12   3  14     4013.23     3831.49    193.68 o 
  13   3  14     6949.97     7099.56    221.90 o 
  14   3  14    12952.93    13371.74    352.88 o 
  15   3  14      315.61      252.36     80.20 o 
  16   3  14    16094.80    16184.71    509.81 o 
  17   3  14     1057.52      844.92    147.84 o 
  18   3  14     7575.38     7692.62    519.51 o 
  19   3  14      161.23       21.87    154.07 o 
  20   3  14     2591.72     2565.35    311.19 o 
   0   4  14   169028.83   174806.42   6161.21 o 
   1   4  14     1045.55     1139.16     58.40 o 
   2   4  14    74237.84    73036.03   1839.26 o 
   3   4  14     2814.56     2754.03     92.65 o 
   4   4  14    12122.37    12193.61    283.06 o 
   5   4  14    21372.04    21126.37    472.29 o 
   6   4  14     1105.37     1211.32     60.94 o 
   7   4  14    29020.39    28538.52    672.97 o 
   8   4  14    28496.05    27517.28    780.70 o 
   9   4  14     2088.02     2074.11    134.79 o 
  10   4  14    37509.30    36121.69   1017.29 o 
  11   4  14     1209.43     1149.68    103.90 o 
  12   4  14    30128.21    29380.89    843.19 o 
  13   4  14     1746.82     1689.92    106.89 o 
  14   4  14    13509.70    13685.07    473.75 o 
  15   4  14     1747.79     1866.64    182.78 o 
  16   4  14       25.85      -85.51     85.51 o 
  17   4  14      740.35      772.49     99.13 o 
  18   4  14     2625.66     2832.34    183.17 o 
  19   4  14     1455.74     1500.48    157.88 o 
  20   4  14     4848.70     5241.14    263.12 o 
   1   5  14    23689.23    24400.19    662.72 o 
   2   5  14    11041.19    11241.27    312.99 o 
   3   5  14     1380.70     1578.96     71.34 o 
   4   5  14    53668.02    52829.25   1232.21 o 
   5   5  14      297.54      405.89     37.64 o 
   6   5  14    68398.99    68289.01   1694.03 o 
   7   5  14      506.16      615.58     74.81 o 
   8   5  14    27664.47    26539.16    840.37 o 
   9   5  14      297.16      370.48     78.32 o 
  10   5  14     3507.16     3499.11    152.39 o 
  11   5  14     5325.96     5472.56    208.07 o 
  12   5  14     2232.39     2074.32    124.19 o 
  13   5  14     7451.79     7042.08    266.03 o 
  14   5  14     9757.82     9555.75    326.54 o 
  15   5  14      922.03      867.66    116.30 o 
  16   5  14     8989.41     9930.45    527.51 o 
  17   5  14      101.09       47.66     96.50 o 
  18   5  14     7061.90     7941.75    365.76 o 
  19   5  14      322.02      285.84    137.24 o 
   0   6  14    67910.09    71139.20   2538.12 o 
   1   6  14       47.40       15.17     46.21 o 
   2   6  14    52853.48    55269.40   1206.44 o 
   3   6  14      576.32      570.90     54.64 o 
   4   6  14     5605.25     5704.62    158.90 o 
   5   6  14     1723.03     1911.24    167.34 o 
   6   6  14     3357.27     3392.08    110.40 o 
   7   6  14     1214.54     1276.33     71.47 o 
   8   6  14     8394.72     8544.19    244.47 o 
   9   6  14      205.13      141.60     52.77 o 
  10   6  14    22495.75    22337.93    581.87 o 
  11   6  14      290.32      183.57     85.76 o 
  12   6  14    25266.37    25282.38    818.83 o 
  13   6  14      861.81      759.82    112.20 o 
  14   6  14     6282.59     6648.28    283.39 o 
  15   6  14      769.20      786.23    114.46 o 
  16   6  14      101.56      142.73    106.12 o 
  17   6  14     1290.92     1319.75    135.43 o 
  18   6  14     3202.44     3728.68    278.20 o 
  19   6  14      269.05      192.70    101.83 o 
   1   7  14    19049.05    20097.30    462.83 o 
   2   7  14    10102.99    10899.09    348.29 o 
   3   7  14      121.32      126.73     45.28 o 
   4   7  14    32642.59    33625.32    804.75 o 
   5   7  14     3038.28     2983.10    134.23 o 
   6   7  14    33653.95    33083.06    954.15 o 
   7   7  14       92.14      163.20     37.99 o 
   8   7  14    21505.39    21870.96    521.40 o 
   9   7  14      122.42      161.22     47.31 o 
  10   7  14     2036.69     1865.80    111.49 o 
  11   7  14     1740.13     1831.66    114.14 o 
  12   7  14     1221.22     1324.66    122.56 o 
  13   7  14     4625.26     4454.98    216.38 o 
  14   7  14     3698.53     3542.60    238.81 o 
  15   7  14     1717.44     1530.04    146.43 o 
  16   7  14     6265.52     6675.19    295.83 o 
  17   7  14      301.74      309.31    166.10 o 
  18   7  14     4817.98     5680.43    554.73 o 
  19   7  14      886.12      566.52    152.20 o 
   0   8  14    54233.30    55924.48   1827.15 o 
   1   8  14       10.80       56.33     67.11 o 
   2   8  14    32260.42    32610.06    779.72 o 
   3   8  14     3691.13     3877.09    131.57 o 
   4   8  14     2437.91     2091.22    107.82 o 
   5   8  14     8133.85     8232.38    325.83 o 
   6   8  14      443.40      518.83     61.64 o 
   7   8  14     6256.27     6165.70    197.55 o 
   8   8  14     9121.34     8595.00    290.89 o 
   9   8  14      195.75      146.28     54.03 o 
  10   8  14    11686.78    12057.61    464.19 o 
  11   8  14      579.50      373.65     82.66 o 
  12   8  14     9919.39     9840.36    366.08 o 
  13   8  14      233.80       79.12     88.61 o 
  14   8  14     4537.75     4251.00    217.25 o 
  15   8  14      605.43      690.74    126.04 o 
  16   8  14       73.45       64.45    117.83 o 
  17   8  14     1689.47     1540.74    155.77 o 
  18   8  14      849.33      943.32    145.60 o 
   1   9  14     4480.92     4891.67    187.53 o 
   2   9  14     4296.59     4350.99    184.50 o 
   3   9  14      685.53      854.91     67.05 o 
   4   9  14    13673.20    13476.17    351.24 o 
   5   9  14     1025.92      947.80     67.84 o 
   6   9  14    18924.15    17811.35    596.86 o 
   7   9  14      123.02       -9.59     76.32 o 
   8   9  14     8868.03     8511.71    293.16 o 
   9   9  14      390.19      371.48    112.67 o 
  10   9  14      379.46      432.74    135.34 o 
  11   9  14     1894.37     2003.05    102.28 o 
  12   9  14      293.64      -37.80     79.15 o 
  13   9  14     2459.79     2550.91    143.36 o 
  14   9  14     2768.85     2887.89    214.96 o 
  15   9  14       70.34      -47.89     96.15 o 
  16   9  14     2347.65     2823.96    341.97 o 
  17   9  14      123.33       22.89    142.29 o 
  18   9  14     1480.85     1811.02    366.41 o 
   0  10  14    11926.71    11684.78    417.63 o 
   1  10  14      448.09      347.27     44.98 o 
   2  10  14     8279.21     8464.99    233.75 o 
   3  10  14      116.08      136.32     65.38 o 
   4  10  14     1117.77     1160.55    113.02 o 
   5  10  14     1817.42     1788.39    113.37 o 
   6  10  14       50.85       51.29     84.68 o 
   7  10  14     4515.92     4159.86    204.15 o 
   8  10  14     2073.06     1932.86    142.93 o 
   9  10  14      119.64      142.69     97.43 o 
  10  10  14     3107.96     3246.41    262.71 o 
  11  10  14     1194.48     1210.50    124.81 o 
  12  10  14     3889.44     3796.41    191.74 o 
  13  10  14      546.10      505.75    117.94 o 
  14  10  14     1137.27     1351.84    147.67 o 
  15  10  14       16.72       20.21     89.96 o 
  16  10  14        2.61      -19.81     90.98 o 
  17  10  14      220.75      220.08    116.67 o 
   1  11  14      834.27     1002.29     60.73 o 
   2  11  14      238.54      277.47     68.18 o 
   3  11  14       30.49      -16.55    104.31 o 
   4  11  14     2559.19     2597.66    145.20 o 
   5  11  14        1.68      -81.72     81.72 o 
   6  11  14     5576.94     5470.27    295.23 o 
   7  11  14       13.23      -57.89     99.96 o 
   8  11  14     2472.15     2313.08    221.75 o 
   9  11  14      301.63      426.81    107.09 o 
  10  11  14       93.35      -31.95    101.72 o 
  11  11  14      658.95      662.06    123.05 o 
  12  11  14      461.48      274.25    117.43 o 
  13  11  14      341.30      244.03    119.89 o 
  14  11  14      504.53      401.92    145.06 o 
  15  11  14       88.10      -82.15    143.54 o 
  16  11  14      487.95      869.00    171.96 o 
  17  11  14        1.15     -148.77    148.77 o 
   0  12  14     1798.65     1658.89    434.27 o 
   1  12  14        0.40      -28.25     53.82 o 
   2  12  14      942.25      984.96     81.28 o 
   3  12  14       58.79      173.19    113.61 o 
   4  12  14       71.78      109.32     83.34 o 
   5  12  14     1277.94     1227.49    154.75 o 
   6  12  14        7.78        8.79     92.86 o 
   7  12  14     2856.27     2923.93    172.92 o 
   8  12  14       29.94      207.95    104.66 o 
   9  12  14      238.56        5.77    107.92 o 
  10  12  14      240.65      354.64    116.02 o 
  11  12  14      112.62      -86.52    146.29 o 
  12  12  14      869.44      931.22    193.20 o 
  13  12  14      204.92      172.23    154.35 o 
  14  12  14      202.52      182.51    161.89 o 
  15  12  14       14.72      -37.35    168.62 o 
  16  12  14        7.33     -144.60    144.60 o 
   1  13  14      747.51      977.82    338.73 o 
   2  13  14       82.92      136.19    200.48 o 
   3  13  14      533.25      733.78    221.06 o 
   4  13  14       66.28      303.15     68.89 o 
   5  13  14      443.01      364.71    176.76 o 
   6  13  14      170.90      410.15    157.17 o 
   7  13  14       38.39      -43.14    196.46 o 
   8  13  14      164.18      189.68    130.12 o 
   9  13  14        0.96      153.47    133.89 o 
  10  13  14       49.49     -126.26    141.30 o 
  11  13  14       57.64      190.60    147.51 o 
  12  13  14       29.15     -161.05    161.05 o 
  13  13  14      500.85      532.80    192.14 o 
  14  13  14       16.04      -68.33    179.06 o 
  15  13  14       40.64     -184.81    184.81 o 
   0  14  14        5.60     -334.38    382.15 o 
   1  14  14        2.17       39.08    268.04 o 
   2  14  14       26.78      344.52    369.13 o 
   3  14  14       10.06      455.17    321.36 o 
   4  14  14      220.95      386.03    227.57 o 
   5  14  14       55.38      676.83    259.84 o 
   6  14  14       13.33      -17.93    206.89 o 
   7  14  14      131.34      173.18    109.74 o 
   8  14  14      291.52      373.93    317.42 o 
   9  14  14      106.89       84.38    130.04 o 
  10  14  14      351.47      560.18    296.84 o 
  11  14  14      180.66       55.89    153.18 o 
  12  14  14      472.35      560.58    216.06 o 
  13  14  14      442.95      325.98    297.79 o 
  14  14  14        8.81       13.02    211.88 o 
   1  15  14      372.43      584.17    371.30 o 
   2  15  14      421.91      613.22    551.52 o 
   3  15  14     1386.24     1464.95    416.90 o 
   4  15  14      231.47      747.32    384.33 o 
   5  15  14      649.43      693.71    329.83 o 
   6  15  14      434.81      772.46    330.04 o 
   7  15  14       31.42     -116.03    280.10 o 
   8  15  14      512.75      896.01    529.80 o 
   9  15  14      186.03      714.41    386.50 o 
  10  15  14       99.15      440.75    308.60 o 
  11  15  14      191.66      131.37    130.88 o 
  12  15  14        2.07      -80.30    148.94 o 
  13  15  14       47.88      -18.99    144.71 o 
   0  16  14     2129.24     2583.88    586.26 o 
   1  16  14      181.63      492.66    343.76 o 
   2  16  14     1460.90     1662.29    386.76 o 
   3  16  14      925.98     1768.80    379.15 o 
   4  16  14       73.50      486.91    336.15 o 
   5  16  14        9.19      464.66    473.35 o 
   6  16  14      117.59      560.20    482.03 o 
   7  16  14      154.93      217.13    451.64 o 
   8  16  14     1157.88     2075.79    560.20 o 
   9  16  14       27.00      330.04    455.98 o 
  10  16  14     1731.65     2704.89    429.60 o 
  11  16  14       54.48       67.31    319.36 o 
  12  16  14      569.95      530.85    355.21 o 
   1  17  14       71.58      255.48    588.43 o 
   2  17  14      886.60     1291.33    549.35 o 
   3  17  14      113.11      468.46    395.18 o 
   4  17  14     2719.75     3425.83    475.93 o 
   5  17  14       30.70     -243.19    482.03 o 
   6  17  14     1009.13     1194.23    555.86 o 
   7  17  14       43.16      308.33    503.75 o 
   8  17  14      653.51      408.21    508.09 o 
   9  17  14       30.56       91.20    486.38 o 
  10  17  14      250.19      308.33    512.43 o 
  11  17  14        9.54      555.86    529.80 o 
   0  18  14     4927.88     6205.66    872.87 o 
   1  18  14      335.93      425.65    386.76 o 
   2  18  14     3816.10     4876.09    552.32 o 
   3  18  14     1064.79     1215.34    395.80 o 
   4  18  14      751.30     1740.24    428.29 o 
   5  18  14      380.58      442.95    568.89 o 
   6  18  14      295.36     1046.58    586.26 o 
   7  18  14      173.54     1059.61    586.26 o 
   8  18  14     1775.56     2271.21    629.69 o 
   9  18  14      267.95      716.54    551.52 o 
   1  19  14     1054.25     1513.00    440.45 o 
   2  19  14     1977.28     1209.84    521.12 o 
   3  19  14      239.78      115.08    396.12 o 
   4  19  14     3400.07     4147.24    803.39 o 
   5  19  14      213.24      529.80    594.94 o 
   6  19  14     5020.57     7512.80    985.78 o 
   7  19  14      309.98      364.78    590.60 o 
   0  20  14     5216.59     5875.61    877.22 o 
   1  20  14       34.92     -316.17    384.63 o 
   2  20  14     3093.16     3963.55    543.41 o 
   3  20  14       29.98      550.75    414.51 o 
   1   1  15     1543.28     1859.03     81.49 o 
   2   1  15     1846.68     2035.37     65.57 o 
   3   1  15      712.70      737.69     35.97 o 
   4   1  15      571.69      605.12     52.02 o 
   5   1  15        1.11      -14.90     28.57 o 
   6   1  15     2115.80     2228.35     70.02 o 
   7   1  15       17.69        3.33     30.61 o 
   8   1  15     1197.91     1014.98     47.61 o 
   9   1  15       76.33      128.06     34.52 o 
  10   1  15      962.58      762.15     46.42 o 
  11   1  15       29.84       96.06     35.95 o 
  12   1  15       47.56       53.57     62.67 o 
  13   1  15        2.74      126.12     69.27 o 
  14   1  15      262.62      287.09     76.95 o 
  15   1  15       36.00       36.84     96.84 o 
  16   1  15      632.55      742.79    119.23 o 
  17   1  15        0.44      -34.16    111.27 o 
  18   1  15      290.44      605.13    161.83 o 
  19   1  15       47.16      169.08    146.55 o 
  20   1  15       14.46      154.87    196.22 o 
   0   2  15    21597.05    23892.77    870.95 o 
   1   2  15        9.09       99.02     28.11 o 
   2   2  15     6544.14     6530.67    190.58 o 
   3   2  15      878.47      885.27     40.42 o 
   4   2  15     1228.94     1210.30     60.71 o 
   5   2  15     1575.43     1685.32     83.26 o 
   6   2  15     2127.71     2112.08     79.04 o 
   7   2  15     1974.64     1897.75     66.29 o 
   8   2  15     1056.57     1108.23     55.62 o 
   9   2  15      287.47      251.92     42.88 o 
  10   2  15     1798.92     1609.01     69.44 o 
  11   2  15        2.97       39.25     52.69 o 
  12   2  15     2738.10     2787.87    115.23 o 
  13   2  15        4.97       48.90     58.80 o 
  14   2  15      577.61      578.65     58.69 o 
  15   2  15       36.53       82.60     89.03 o 
  16   2  15      138.91      -24.63     89.53 o 
  17   2  15      208.90      361.25    126.45 o 
  18   2  15       72.08     -176.76    176.76 o 
  19   2  15      141.90      211.59    156.86 o 
  20   2  15      626.55      400.72    211.96 o 
   1   3  15      351.57      678.86     58.95 o 
   2   3  15     1922.81     1937.55     68.78 o 
   3   3  15      929.60     1027.76     65.34 o 
   4   3  15     9584.34     9705.59    226.40 o 
   5   3  15       81.83       49.82     36.51 o 
   6   3  15     3866.25     4056.17    138.33 o 
   7   3  15      268.16      264.38     34.93 o 
   8   3  15     1235.24     1367.44     60.16 o 
   9   3  15     1394.60     1368.54     96.97 o 
  10   3  15     2256.12     2129.86     97.12 o 
  11   3  15      304.16      357.34     56.90 o 
  12   3  15       11.01      -55.76     55.76 o 
  13   3  15       15.45       90.29     62.60 o 
  14   3  15     1213.19     1359.59    100.82 o 
  15   3  15       17.27      -60.33     74.12 o 
  16   3  15     1410.24     1446.21    138.46 o 
  17   3  15        8.36     -110.78    110.78 o 
  18   3  15     1219.69     1426.79    181.81 o 
  19   3  15      133.73      120.21    165.48 o 
  20   3  15      558.70      464.46    220.24 o 
   0   4  15     7338.48     8462.87    352.57 o 
   1   4  15        4.99       44.94     29.18 o 
   2   4  15    14507.27    15005.32    403.20 o 
   3   4  15     1537.38     1543.12     81.78 o 
   4   4  15    10510.56    10153.09    239.84 o 
   5   4  15     1309.61     1377.43     97.46 o 
   6   4  15      337.91      399.08     47.31 o 
   7   4  15     4675.13     4632.54    171.23 o 
   8   4  15     6044.72     5531.79    196.91 o 
   9   4  15      607.95      545.04     91.41 o 
  10   4  15    18352.67    17876.11    527.07 o 
  11   4  15      152.69      175.87     74.18 o 
  12   4  15     5827.64     5904.76    223.35 o 
  13   4  15      139.79      160.97     87.18 o 
  14   4  15     1092.28     1201.50    101.54 o 
  15   4  15      580.66      619.78     96.21 o 
  16   4  15       17.04       21.51     85.63 o 
  17   4  15      112.60      318.04    119.37 o 
  18   4  15      126.05       21.39    123.75 o 
  19   4  15        9.94     -104.21    127.86 o 
   1   5  15      718.54     1052.54     87.39 o 
   2   5  15     8418.05     8658.53    253.04 o 
   3   5  15      347.75      378.90     55.65 o 
   4   5  15    36230.99    35234.84    905.28 o 
   5   5  15     2250.34     2068.89     76.19 o 
   6   5  15    26894.22    25905.30    956.81 o 
   7   5  15       16.77       69.19     50.41 o 
   8   5  15    13323.23    12709.95    431.11 o 
   9   5  15     4014.43     3617.72    339.10 o 
  10   5  15     1675.07     1262.62    108.21 o 
  11   5  15      674.20      660.42     96.91 o 
  12   5  15     1651.60     1495.53    133.05 o 
  13   5  15      982.66     1190.06    110.73 o 
  14   5  15     4575.40     4621.28    204.36 o 
  15   5  15      225.35      217.66     97.73 o 
  16   5  15     6348.10     6345.03    256.07 o 
  17   5  15       72.86      -51.68     94.73 o 
  18   5  15     3683.52     3887.41    213.16 o 
  19   5  15        9.60     -126.62    127.88 o 
   0   6  15    30299.05    32521.61   1193.31 o 
   1   6  15     1865.36     1937.68    101.72 o 
   2   6  15    22804.59    24260.44    515.83 o 
   3   6  15     7125.67     7086.48    189.23 o 
   4   6  15    15516.15    15336.48    381.87 o 
   5   6  15     6772.47     6819.31    296.49 o 
   6   6  15      832.72      759.44     64.01 o 
   7   6  15     8053.72     7547.47    269.64 o 
   8   6  15    17283.51    16775.45    501.99 o 
   9   6  15      631.74      401.97     86.23 o 
  10   6  15    26076.78    25217.01    719.19 o 
  11   6  15       69.82      -22.60     63.77 o 
  12   6  15    12904.08    12528.91    443.29 o 
  13   6  15      768.71      675.39    128.50 o 
  14   6  15     2689.27     2627.31    169.17 o 
  15   6  15      948.41     1042.42    131.13 o 
  16   6  15      128.81      -12.57    107.22 o 
  17   6  15      674.29      690.65    120.94 o 
  18   6  15      273.85      274.66    113.54 o 
  19   6  15      347.70      102.13    130.02 o 
   1   7  15     3517.49     4232.27    148.18 o 
   2   7  15    15682.57    16675.86    394.55 o 
   3   7  15       48.22      -15.16     54.77 o 
   4   7  15    21144.37    21698.56    533.98 o 
   5   7  15      319.42      243.91     66.56 o 
   6   7  15    38932.91    37369.18   1051.20 o 
   7   7  15       53.43        1.09     42.21 o 
   8   7  15    15415.97    15084.37    350.32 o 
   9   7  15      662.23      642.58     59.51 o 
  10   7  15     1574.60     1229.05     97.79 o 
  11   7  15     1021.81     1099.16    125.12 o 
  12   7  15      740.89      707.04    150.43 o 
  13   7  15      438.22      478.01    108.94 o 
  14   7  15     8701.85     8545.19    340.16 o 
  15   7  15      109.37      161.64    112.75 o 
  16   7  15    10266.58    11072.99    420.28 o 
  17   7  15      138.84      170.42    124.56 o 
  18   7  15     4090.94     4862.95    343.88 o 
  19   7  15      621.97      318.25    336.56 o 
   0   8  15    58021.15    57104.60   2568.55 o 
   1   8  15     1105.62     1021.65     85.84 o 
   2   8  15    28924.55    30756.29    869.31 o 
   3   8  15     7374.28     7802.01    195.14 o 
   4   8  15     9504.31    10048.33    298.43 o 
   5   8  15     4770.54     5013.61    202.58 o 
   6   8  15      238.65      126.60     76.16 o 
   7   8  15     2811.08     2575.14    127.21 o 
   8   8  15    19366.73    18315.13    492.26 o 
   9   8  15     1027.58      791.64     61.85 o 
  10   8  15    23042.53    22385.14    585.41 o 
  11   8  15       83.25      -22.86     74.74 o 
  12   8  15    15190.73    14294.60    442.16 o 
  13   8  15      590.76      422.91    111.02 o 
  14   8  15     7900.73     7822.37    321.24 o 
  15   8  15     1252.79     1092.00    136.06 o 
  16   8  15      360.75      398.30    123.26 o 
  17   8  15     2099.16     2211.55    173.88 o 
  18   8  15      769.41      702.38    140.70 o 
   1   9  15     8920.02     9460.81    288.17 o 
   2   9  15    31812.33    32628.68    853.20 o 
   3   9  15     5692.52     5778.99    203.65 o 
   4   9  15    70421.23    70605.11   1653.05 o 
   5   9  15      163.79       59.31     55.08 o 
   6   9  15    34718.48    33496.39    857.93 o 
   7   9  15      413.65      314.76     83.39 o 
   8   9  15    14971.21    14245.95    445.66 o 
   9   9  15     2171.01     1908.39    147.89 o 
  10   9  15     3876.11     3553.29    176.97 o 
  11   9  15     2955.79     2675.56    129.04 o 
  12   9  15      492.88      393.24     86.75 o 
  13   9  15     1702.10     1478.84    118.31 o 
  14   9  15     9889.91     9769.94    427.87 o 
  15   9  15      301.30      243.11    115.17 o 
  16   9  15    15057.68    15855.92    859.98 o 
  17   9  15        3.75     -117.20    117.20 o 
  18   9  15     7416.43     7519.03    478.89 o 
   0  10  15    38960.50    38374.63   1200.31 o 
   1  10  15       77.63      -32.02     49.55 o 
   2  10  15    45160.76    45293.21   1162.89 o 
   3  10  15     1403.87     1259.96    155.98 o 
   4  10  15    10951.21    11144.80    537.34 o 
   5  10  15     1959.00     2118.58    183.30 o 
   6  10  15      831.54      773.79    107.65 o 
   7  10  15     1678.71     1574.47    132.06 o 
   8  10  15    11761.00    11092.91    409.76 o 
   9  10  15      738.68      570.63    114.09 o 
  10  10  15    30250.95    29130.34    955.99 o 
  11  10  15       42.93      -84.84     99.42 o 
  12  10  15    21257.03    20587.62    629.11 o 
  13  10  15      667.83      537.08    120.33 o 
  14  10  15     5900.90     5796.24    254.88 o 
  15  10  15     1613.61     1542.10    224.56 o 
  16  10  15      318.34      210.38    124.03 o 
  17  10  15      731.79      746.05    167.16 o 
   1  11  15     5819.46     5602.36    163.53 o 
   2  11  15    23383.85    23828.98    904.22 o 
   3  11  15     2188.76     2008.53    209.95 o 
   4  11  15    41432.18    41464.14   1634.19 o 
   5  11  15      816.34      617.02    103.83 o 
   6  11  15    26925.52    25939.75   1322.57 o 
   7  11  15      516.12      586.45    110.84 o 
   8  11  15    14339.71    12985.13    531.50 o 
   9  11  15     3383.76     3370.71    194.35 o 
  10  11  15     3029.57     2756.25    180.88 o 
  11  11  15     1942.24     1929.42    229.04 o 
  12  11  15      717.16      512.08    131.05 o 
  13  11  15      731.56      736.41    135.20 o 
  14  11  15     8591.87     8467.22    355.43 o 
  15  11  15       87.25     -140.80    140.80 o 
  16  11  15    11539.02    10959.76    588.29 o 
  17  11  15      112.14      209.43    208.12 o 
   0  12  15    36244.57    35635.84   2423.20 o 
   1  12  15      962.96      770.56     72.40 o 
   2  12  15    25239.24    24774.98    717.66 o 
   3  12  15     2257.93     2144.19    192.70 o 
   4  12  15     8283.81     8209.16    365.37 o 
   5  12  15     3821.04     3840.19    364.48 o 
   6  12  15      196.14      113.80     97.71 o 
   7  12  15     3641.66     3423.77    303.38 o 
   8  12  15    13709.70    13182.78    716.63 o 
   9  12  15      236.57      171.56    117.04 o 
  10  12  15    22349.23    20874.89    808.47 o 
  11  12  15      113.45      -88.82    119.69 o 
  12  12  15    16180.86    15370.56    550.59 o 
  13  12  15      507.49      312.85    163.86 o 
  14  12  15     4180.59     3714.61    278.97 o 
  15  12  15     1017.47      912.65    195.26 o 
  16  12  15      445.81       96.69    157.99 o 
   1  13  15     4184.21     4142.15    420.66 o 
   2  13  15    12302.46    12240.68    726.22 o 
   3  13  15      883.35      690.84     73.99 o 
   4  13  15    33051.47    33278.57   1059.70 o 
   5  13  15       14.47     -103.04    103.04 o 
   6  13  15    30342.16    30529.84   2260.28 o 
   7  13  15      475.86      516.18    176.20 o 
   8  13  15    14522.49    13987.78    894.62 o 
   9  13  15      398.98      109.51    136.15 o 
  10  13  15     3499.80     3583.12    261.11 o 
  11  13  15      982.35      935.01    177.15 o 
  12  13  15     1695.49     1708.62    232.41 o 
  13  13  15     1137.86     1090.12    214.58 o 
  14  13  15    10215.41    10731.80   1656.72 o 
  15  13  15      138.52      -36.27    193.41 o 
   0  14  15    23657.32    23962.78   1767.46 o 
   1  14  15      631.28      578.76    390.84 o 
   2  14  15    22820.02    24242.83   1258.98 o 
   3  14  15     4218.10     4415.11    445.45 o 
   4  14  15     8085.65     8580.24    623.36 o 
   5  14  15     4750.52     4303.43    347.02 o 
   6  14  15      284.66      -14.68    120.35 o 
   7  14  15     1774.62     1411.87    228.38 o 
   8  14  15    13576.88    13372.02   1025.85 o 
   9  14  15      631.33      330.07    194.47 o 
  10  14  15    22519.37    23029.72   1321.58 o 
  11  14  15       63.72        3.19    193.18 o 
  12  14  15    13971.70    14084.81    891.90 o 
  13  14  15      299.95       21.08    172.08 o 
  14  14  15     3742.46     3827.21    331.95 o 
   1  15  15     1579.26     1867.00    380.18 o 
   2  15  15    13852.05    14275.16    859.79 o 
   3  15  15     1105.21     1395.46    352.97 o 
   4  15  15    22117.59    22277.54   1181.93 o 
   5  15  15       22.87      195.42    434.27 o 
   6  15  15    17211.72    16580.26   1341.88 o 
   7  15  15      214.00      143.31    386.50 o 
   8  15  15     8637.96     7013.39    790.36 o 
   9  15  15      922.61     1059.61    473.35 o 
  10  15  15      665.63      407.18    136.86 o 
  11  15  15     1508.87     1288.04    175.60 o 
  12  15  15      248.69      165.18    324.44 o 
  13  15  15      567.94      375.83    164.08 o 
   0  16  15    17910.22    17231.66   1385.31 o 
   1  16  15       29.72     -137.45    317.72 o 
   2  16  15    12845.73    12549.87    803.40 o 
   3  16  15     1130.41     1588.60    377.66 o 
   4  16  15     4441.95     4883.09    511.27 o 
   5  16  15     1813.28     1593.76    555.86 o 
   6  16  15       37.86     -165.02    442.95 o 
   7  16  15      742.55      512.43    447.29 o 
   8  16  15    10780.95     9953.37   1003.15 o 
   9  16  15      630.14     1042.24    516.78 o 
  10  16  15    13927.46    12988.89   1163.83 o 
  11  16  15        6.04      221.48    473.35 o 
  12  16  15     7100.84     7300.01    881.56 o 
   1  17  15     1084.68      862.13    370.01 o 
   2  17  15     8540.32     7847.60    659.16 o 
   3  17  15     1005.95     1218.46    371.95 o 
   4  17  15    15225.12    15513.27    957.56 o 
   5  17  15      256.11       52.11    512.43 o 
   6  17  15    14636.39    13692.40   1220.29 o 
   7  17  15      329.58      616.66    521.12 o 
   8  17  15     7152.46     7434.63    907.62 o 
   9  17  15     1077.85     1415.71    555.86 o 
  10  17  15     1025.30     1515.59    560.20 o 
   0  18  15    15233.22    17231.66   1467.82 o 
   1  18  15      119.64      693.21    393.01 o 
   2  18  15    10853.43    11400.94    816.74 o 
   3  18  15      344.63     1016.95    406.19 o 
   4  18  15     3609.43     4264.38    607.97 o 
   5  18  15     1895.71     2401.49    621.00 o 
   6  18  15      251.12      555.86    547.17 o 
   7  18  15     2265.19     1880.37    634.03 o 
   8  18  15     7066.92     6631.24    907.62 o 
   9  18  15      215.53      -99.88    529.80 o 
   1  19  15      297.43      613.73    421.24 o 
   2  19  15     2342.74     2838.94    486.64 o 
   3  19  15      193.30      823.89    568.89 o 
   4  19  15     5852.08     6683.35    946.70 o 
   5  19  15        7.50      108.57    555.86 o 
   6  19  15     5872.55     6340.28    911.96 o 
   0  20  15     3126.67     3091.97    716.54 o 
   1  20  15        2.59     -117.08    540.66 o 
   2  20  15     3709.20     4325.69    549.43 o 
   0   0  16    74966.59    80059.38   3367.05 o 
   1   0  16     2238.93     2216.77     88.27 o 
   2   0  16    43369.10    42847.70   1054.23 o 
   3   0  16    38091.71    36265.84    833.73 o 
   4   0  16     5160.38     4896.45    133.38 o 
   5   0  16   104817.84   101717.99   2507.69 o 
   6   0  16     5810.41     5625.22    163.52 o 
   7   0  16    84361.58    81207.91   2206.39 o 
   8   0  16     5180.93     4848.30    195.30 o 
   9   0  16    11996.10    11683.98    395.23 o 
  10   0  16    14778.24    14165.75    472.18 o 
  11   0  16     3447.26     3356.93    166.93 o 
  12   0  16    16464.52    16156.79    650.63 o 
  13   0  16    15335.22    15086.48    512.92 o 
  14   0  16     7222.29     7575.00    446.61 o 
  15   0  16    13091.46    13597.60    735.10 o 
  16   0  16       21.77       23.55    128.22 o 
  17   0  16    14576.37    13900.60    737.30 o 
  18   0  16     1168.52      979.09    254.05 o 
  19   0  16     7272.51     7522.35    616.66 o 
  20   0  16     3172.34     3925.66    560.20 o 
   1   1  16   114766.37   115143.09   2178.11 o 
   2   1  16     7094.73     7029.37    141.28 o 
   3   1  16    26263.93    24543.62    479.04 o 
   4   1  16    39374.82    38113.33    673.73 o 
   5   1  16      683.87      750.83     75.92 o 
   6   1  16    42859.65    42947.62    830.68 o 
   7   1  16    11089.66    10661.27    223.66 o 
   8   1  16    15517.63    15396.65    313.96 o 
   9   1  16    21932.88    21808.07    434.77 o 
  10   1  16     1351.48     1191.18     55.93 o 
  11   1  16    32699.96    32159.38    668.67 o 
  12   1  16     1611.53     1563.94     91.77 o 
  13   1  16    24554.67    25016.47    612.63 o 
  14   1  16     3744.64     3561.06    143.43 o 
  15   1  16     3769.80     3731.85    186.15 o 
  16   1  16     5839.27     5930.12    250.74 o 
  17   1  16      355.33      533.19    125.41 o 
  18   1  16     4778.00     4992.42    269.81 o 
  19   1  16     4570.72     4883.22    335.32 o 
  20   1  16     1466.19     1828.08    244.76 o 
   0   2  16    63765.52    66731.28   2877.12 o 
   1   2  16     1947.34     2183.14    112.23 o 
   2   2  16    27037.78    26013.53    537.70 o 
   3   2  16    31596.85    30308.51    594.18 o 
   4   2  16     4501.65     4222.58    104.60 o 
   5   2  16    59995.48    58177.73   1192.57 o 
   6   2  16     1609.12     1590.35     61.57 o 
   7   2  16    57587.30    57758.61   1254.47 o 
   8   2  16     2875.86     3130.51    102.89 o 
   9   2  16     9920.44     9792.36    240.00 o 
  10   2  16    12675.93    12370.44    294.45 o 
  11   2  16     1043.17     1116.92     73.06 o 
  12   2  16    17022.44    17008.16    426.05 o 
  13   2  16     7404.02     7305.01    194.62 o 
  14   2  16     7199.41     7235.61    254.09 o 
  15   2  16    11359.60    11246.59    341.58 o 
  16   2  16      234.59       14.09     89.56 o 
  17   2  16     9819.27     9517.76    399.90 o 
  18   2  16      882.07      976.22    199.07 o 
  19   2  16     6703.91     7389.67    606.31 o 
  20   2  16     1511.92     1464.28    270.41 o 
   1   3  16    83725.61    86788.28   2180.02 o 
   2   3  16     7563.73     7856.08    187.37 o 
   3   3  16    23187.68    22510.59    471.62 o 
   4   3  16    32194.73    31553.73    621.95 o 
   5   3  16      111.71      111.44     41.82 o 
   6   3  16    43923.03    43314.99    848.58 o 
   7   3  16     4158.92     4044.55    149.55 o 
   8   3  16    15914.09    15935.38    366.15 o 
   9   3  16    34863.45    33318.40    856.58 o 
  10   3  16     2268.14     2096.56     99.30 o 
  11   3  16    34618.74    33688.96    803.81 o 
  12   3  16     1484.11     1527.33    172.33 o 
  13   3  16    22808.35    23029.28    613.50 o 
  14   3  16     6136.07     6331.33    310.41 o 
  15   3  16     4014.31     3826.03    155.45 o 
  16   3  16     6154.85     6212.29    351.55 o 
  17   3  16     1217.38      814.70    132.51 o 
  18   3  16     4461.67     4395.22    225.04 o 
  19   3  16     3591.23     3772.36    211.78 o 
   0   4  16    44367.41    47812.88   2085.13 o 
   1   4  16     1224.92     1417.61     67.07 o 
   2   4  16    18841.16    18751.36    495.93 o 
   3   4  16    22377.02    22219.54    582.58 o 
   4   4  16     1297.21     1290.14     58.59 o 
   5   4  16    50300.05    49324.86   1074.61 o 
   6   4  16     1370.78     1349.76     73.94 o 
   7   4  16    49514.71    48336.12   1209.75 o 
   8   4  16     5207.93     4867.73    183.98 o 
   9   4  16    10628.91     9493.01    303.41 o 
  10   4  16    11763.37    11165.51    352.78 o 
  11   4  16     1583.90     1366.72    102.71 o 
  12   4  16    14504.60    13972.26    445.32 o 
  13   4  16     6342.72     6626.54    247.05 o 
  14   4  16     4396.28     4591.75    267.23 o 
  15   4  16     9108.71     9417.37    341.49 o 
  16   4  16      187.18      181.64     86.28 o 
  17   4  16     9107.11     9448.23    481.90 o 
  18   4  16     1214.98     1085.58    147.16 o 
  19   4  16     3397.55     3465.54    207.06 o 
   1   5  16    57826.93    59701.09   1512.07 o 
   2   5  16     4934.13     5179.78    200.04 o 
   3   5  16     9238.66     9393.07    253.84 o 
   4   5  16    17706.46    17288.21    463.32 o 
   5   5  16     1908.13     1761.50     78.27 o 
   6   5  16    27366.64    26827.69    641.58 o 
   7   5  16     9611.58     9300.02    288.89 o 
   8   5  16    15159.86    14364.63    482.52 o 
   9   5  16     9456.35     8939.62    323.95 o 
  10   5  16       42.12       44.05     79.85 o 
  11   5  16    19614.34    18999.42    626.33 o 
  12   5  16     2146.32     2112.72    141.90 o 
  13   5  16    15535.84    15245.38    471.59 o 
  14   5  16     3514.36     3700.67    182.13 o 
  15   5  16     1990.31     2061.83    141.41 o 
  16   5  16     3976.94     4209.95    265.48 o 
  17   5  16      488.54      533.62    106.40 o 
  18   5  16     2479.52     2507.03    179.22 o 
  19   5  16     2748.50     3073.12    196.24 o 
   0   6  16    31246.12    32733.61   1200.06 o 
   1   6  16     2416.96     2516.60    118.38 o 
   2   6  16    22268.88    22689.76    632.69 o 
   3   6  16    11532.49    11230.71    431.86 o 
   4   6  16     2356.92     2267.94    132.71 o 
   5   6  16    43516.93    42523.83   1203.78 o 
   6   6  16       62.91       60.34     84.29 o 
   7   6  16    45815.31    44718.08   1132.62 o 
   8   6  16     3278.91     3295.29    196.21 o 
   9   6  16     4612.23     4570.85    180.38 o 
  10   6  16     9373.66     9011.17    335.37 o 
  11   6  16      268.87      341.90     93.38 o 
  12   6  16     8807.12     8403.51    428.87 o 
  13   6  16     4678.53     4511.45    219.43 o 
  14   6  16     3979.67     4413.55    282.06 o 
  15   6  16     5049.74     5627.35    426.02 o 
  16   6  16      353.75      347.22    122.35 o 
  17   6  16     4277.64     4849.64    410.92 o 
  18   6  16      170.22       36.32    123.06 o 
  19   6  16     3090.11     2947.84    216.28 o 
   1   7  16    25296.57    26494.67    696.71 o 
   2   7  16      874.21      977.07    113.46 o 
   3   7  16      860.02     1028.41     90.61 o 
   4   7  16    13036.70    11152.23    389.19 o 
   5   7  16       79.91      -83.86     83.86 o 
   6   7  16    22134.41    21820.24    781.79 o 
   7   7  16     2780.93     2731.71    136.92 o 
   8   7  16     8517.48     8715.88    251.15 o 
   9   7  16     6951.91     7182.90    232.90 o 
  10   7  16       85.39      150.46     59.22 o 
  11   7  16     8231.81     8362.87    322.04 o 
  12   7  16     1012.22      836.08    178.64 o 
  13   7  16    10181.94    10345.27    386.89 o 
  14   7  16     1433.95     1500.91    141.51 o 
  15   7  16     2366.95     2533.25    222.95 o 
  16   7  16     1395.92     1526.65    222.58 o 
  17   7  16      367.09      280.92    127.90 o 
  18   7  16     2532.26     2850.26    337.22 o 
   0   8  16    12287.94    11882.80    616.64 o 
   1   8  16     1045.76      873.69    116.56 o 
   2   8  16     6332.45     6932.79    353.42 o 
   3   8  16    15172.15    15486.94    473.18 o 
   4   8  16      824.73      929.66     77.62 o 
   5   8  16    24346.29    24083.42    697.34 o 
   6   8  16        5.06       23.47     64.52 o 
   7   8  16    14169.65    14072.76    394.63 o 
   8   8  16     2703.98     2767.38    185.64 o 
   9   8  16     2302.94     2302.54    110.31 o 
  10   8  16     2688.22     3025.59    143.02 o 
  11   8  16     1132.30     1038.19     97.66 o 
  12   8  16     3278.11     3525.77    305.68 o 
  13   8  16     2412.00     2370.64    162.34 o 
  14   8  16      973.76     1115.51    130.73 o 
  15   8  16     3236.71     3443.99    244.46 o 
  16   8  16        6.77      -36.10    118.29 o 
  17   8  16     3107.91     3407.92    361.04 o 
  18   8  16      454.89      415.95    135.22 o 
   1   9  16     7006.52     6912.64    299.59 o 
   2   9  16      815.78      912.79    171.79 o 
   3   9  16     5916.59     6339.19    226.48 o 
   4   9  16     4344.02     4732.98    181.28 o 
   5   9  16      494.39      335.67     68.13 o 
   6   9  16    11413.22    11616.14    475.81 o 
   7   9  16      879.32      761.35     98.43 o 
   8   9  16     5023.86     4630.60    201.88 o 
   9   9  16     2483.74     2587.49    151.22 o 
  10   9  16       41.88       -8.54     95.98 o 
  11   9  16    10485.75    10094.27    348.70 o 
  12   9  16      463.59      469.66     82.61 o 
  13   9  16     5428.59     5809.83    230.46 o 
  14   9  16      533.82      444.18    101.83 o 
  15   9  16      829.83      741.75    124.93 o 
  16   9  16     1165.94     1128.86    138.82 o 
  17   9  16      119.27       35.95    149.81 o 
  18   9  16     1340.20     1316.36    243.90 o 
   0  10  16     4211.15     3554.10    295.30 o 
   1  10  16       62.05      -13.84     75.84 o 
   2  10  16     4427.45     4797.51    175.76 o 
   3  10  16      995.65     1037.47     93.32 o 
   4  10  16      149.79      110.55     52.58 o 
   5  10  16     9200.04     9650.89    331.86 o 
   6  10  16        4.95      -93.79     93.79 o 
   7  10  16     4851.19     4215.70    214.76 o 
   8  10  16      137.03      341.77    107.03 o 
   9  10  16     1166.55     1062.61    131.18 o 
  10  10  16     1333.71     1334.53    134.32 o 
  11  10  16      163.03      -19.47    123.99 o 
  12  10  16     1993.96     2086.38    159.18 o 
  13  10  16     1578.47     1626.63    147.73 o 
  14  10  16      755.89      780.18    135.75 o 
  15  10  16      527.24      629.25    133.70 o 
  16  10  16      108.63      107.19    127.45 o 
  17  10  16      900.45      985.88    307.05 o 
   1  11  16     6228.02     6795.58    230.14 o 
   2  11  16       39.32       99.15     43.03 o 
   3  11  16      386.52      413.75    100.86 o 
   4  11  16      989.91     1085.87    125.05 o 
   5  11  16      590.49      478.87    108.25 o 
   6  11  16     1200.53     1159.94    123.36 o 
   7  11  16     1328.79     1206.12    133.23 o 
   8  11  16     1049.50      784.55    153.14 o 
   9  11  16      135.87       16.99    109.76 o 
  10  11  16        3.48     -111.19    111.19 o 
  11  11  16     1822.75     2118.56    240.88 o 
  12  11  16      238.83      332.89    142.48 o 
  13  11  16     1405.65     1249.43    138.80 o 
  14  11  16       39.51       59.00    117.07 o 
  15  11  16      101.16       33.46    147.35 o 
  16  11  16       77.90       90.36    156.84 o 
   0  12  16     3379.32     3914.62    536.32 o 
   1  12  16      136.59        5.98     64.66 o 
   2  12  16      645.69      763.93     94.71 o 
   3  12  16      182.90      236.39    128.50 o 
   4  12  16      186.16       93.02    125.36 o 
   5  12  16     1343.65     1545.51    150.74 o 
   6  12  16       15.45       68.77    104.63 o 
   7  12  16     1407.63     1240.51    134.88 o 
   8  12  16      371.21      326.25    116.22 o 
   9  12  16       47.02      -10.53    114.04 o 
  10  12  16      667.61      902.13    143.53 o 
  11  12  16      293.59      -29.19    165.08 o 
  12  12  16      658.80      516.59    136.64 o 
  13  12  16      534.90      536.78    195.91 o 
  14  12  16      213.55      -92.88    164.03 o 
  15  12  16       78.09       44.00    150.48 o 
  16  12  16       69.48      156.41    232.33 o 
   1  13  16      798.15      704.69    270.19 o 
   2  13  16       42.87       86.87    154.56 o 
   3  13  16        9.71     -127.17    204.70 o 
   4  13  16       88.67      234.02    158.77 o 
   5  13  16       11.85      -65.01    106.52 o 
   6  13  16      174.54      321.36    112.00 o 
   7  13  16       37.57       -9.30    103.17 o 
   8  13  16       32.53       17.97    110.07 o 
   9  13  16      212.83      354.16    119.07 o 
  10  13  16       90.57      -99.71    146.84 o 
  11  13  16      108.96      302.27    164.39 o 
  12  13  16        9.21     -105.07    174.39 o 
  13  13  16      238.06      420.44    195.59 o 
  14  13  16       23.37       20.27    194.21 o 
  15  13  16        0.86      399.52    447.29 o 
   0  14  16      951.80      968.41    447.29 o 
   1  14  16        4.99     -225.02    259.46 o 
   2  14  16       19.70      612.48    282.42 o 
   3  14  16      845.94      886.77    299.38 o 
   4  14  16      213.91      205.32    279.95 o 
   5  14  16     1438.54      973.24    106.57 o 
   6  14  16       24.80     -112.09    112.09 o 
   7  14  16      231.44      206.48    151.99 o 
   8  14  16      107.86      -83.12    137.52 o 
   9  14  16      804.45      739.37    174.61 o 
  10  14  16       61.71      340.06    152.30 o 
  11  14  16      117.79      308.49    217.98 o 
  12  14  16      221.52      271.40    215.47 o 
  13  14  16      411.62      408.28    227.25 o 
  14  14  16       66.83      146.66    336.23 o 
   1  15  16      549.41      961.53    324.80 o 
   2  15  16        2.70      341.40    296.75 o 
   3  15  16      510.96     1022.31    322.64 o 
   4  15  16       67.47      288.29    297.97 o 
   5  15  16       77.48     -364.78    373.47 o 
   6  15  16      104.10      -39.08    416.90 o 
   7  15  16      157.41      -13.03    412.55 o 
   8  15  16       32.68      442.95    434.27 o 
   9  15  16      574.00      565.14    212.79 o 
  10  15  16       18.83     -135.95    135.95 o 
  11  15  16      311.71      293.17    249.70 o 
  12  15  16      183.38      -30.76    186.73 o 
  13  15  16       11.94        8.69    460.32 o 
   0  16  16       80.88      -13.03    455.98 o 
   1  16  16      817.00     1024.90    356.16 o 
   2  16  16      129.26      693.75    345.97 o 
   3  16  16     1742.38     2506.31    408.21 o 
   4  16  16      672.99     1135.44    361.99 o 
   5  16  16      948.01     1506.90    542.83 o 
   6  16  16       11.36      165.02    425.58 o 
   7  16  16     1614.67     1745.75    547.17 o 
   8  16  16      284.77      538.49    477.69 o 
   9  16  16      402.21      334.38    477.69 o 
  10  16  16      351.00      938.01    508.09 o 
  11  16  16       47.58      104.22    460.32 o 
  12  16  16      168.03       43.43    469.01 o 
   1  17  16     1773.09     2907.46    575.40 o 
   2  17  16      485.49      982.49    360.33 o 
   3  17  16     1460.10     1853.55    408.41 o 
   4  17  16      869.57     1306.90    388.44 o 
   5  17  16      978.54     1159.49    529.80 o 
   6  17  16      780.00     1650.21    586.26 o 
   7  17  16      145.94      334.38    525.46 o 
   8  17  16      595.60     1202.92    551.52 o 
   9  17  16     1750.65     1606.78    568.89 o 
  10  17  16      304.02      173.71    490.72 o 
   0  18  16     1173.87     2766.27    647.06 o 
   1  18  16      479.82     1356.91    413.00 o 
   2  18  16      595.34      879.32    553.69 o 
   3  18  16     2409.89     3085.56    480.21 o 
   4  18  16       40.77      -55.92    349.90 o 
   5  18  16     2399.95     3938.79    746.94 o 
   6  18  16       38.29       95.54    551.52 o 
   7  18  16     1433.38     2392.80    673.11 o 
   8  18  16      448.87      143.31    542.83 o 
   1  19  16     4493.03     5870.59    597.20 o 
   2  19  16     1553.43     2292.17    457.26 o 
   3  19  16     1651.78     1705.92    440.45 o 
   4  19  16     1605.57     1975.91    668.77 o 
   5  19  16       29.61      616.66    581.92 o 
   6  19  16      715.40     1402.68    634.03 o 
   1   1  17     5893.51     7177.40    203.82 o 
   2   1  17       57.37       13.99     20.51 o 
   3   1  17      353.93      302.71     32.47 o 
   4   1  17     2709.94     2761.83     75.07 o 
   5   1  17     1430.22     1479.29     64.24 o 
   6   1  17      376.60      357.02     38.13 o 
   7   1  17      929.39      831.80     45.57 o 
   8   1  17      480.02      527.72     41.27 o 
   9   1  17      813.45      849.31     47.08 o 
  10   1  17       44.63        0.55     38.82 o 
  11   1  17     1167.69     1160.25     75.81 o 
  12   1  17       41.88       -4.12     58.14 o 
  13   1  17     1003.52     1068.32     89.15 o 
  14   1  17       22.44       89.45     82.84 o 
  15   1  17        2.64      -56.02     85.27 o 
  16   1  17       29.13        6.95    107.04 o 
  17   1  17      275.06      302.19    118.58 o 
  18   1  17       12.04        1.36    134.24 o 
  19   1  17      444.21      252.14    222.18 o 
   0   2  17      587.05      730.50     95.19 o 
   1   2  17      829.94      900.67     48.42 o 
   2   2  17      331.01      383.39     35.48 o 
   3   2  17     9067.97     8909.84    191.74 o 
   4   2  17      126.43       11.16     29.26 o 
   5   2  17     3751.08     3814.07     93.40 o 
   6   2  17       23.66        1.85     33.96 o 
   7   2  17     1145.07     1174.37     61.41 o 
   8   2  17      694.74      714.13     53.98 o 
   9   2  17     1853.19     1704.38     75.75 o 
  10   2  17        0.37       65.79     47.95 o 
  11   2  17      228.58      165.37     47.68 o 
  12   2  17        0.19      108.74     46.99 o 
  13   2  17       85.90      130.16     77.29 o 
  14   2  17      421.94      458.85     87.61 o 
  15   2  17      920.81     1124.05    119.44 o 
  16   2  17        0.16     -105.52    105.52 o 
  17   2  17     1510.92     1655.43    151.16 o 
  18   2  17        0.30      -30.41    148.08 o 
  19   2  17      444.77      459.59    204.51 o 
   1   3  17    16850.98    17841.55    515.68 o 
   2   3  17      412.03      396.43     32.32 o 
   3   3  17     6816.48     6697.57    141.69 o 
   4   3  17      171.46      163.31     31.14 o 
   5   3  17      723.15      753.47     41.98 o 
   6   3  17      432.83      535.79     37.39 o 
   7   3  17     1515.79     1637.06     92.79 o 
   8   3  17       57.23       72.30     38.83 o 
   9   3  17     4924.66     4877.68    166.38 o 
  10   3  17      170.29       92.36     67.47 o 
  11   3  17     7932.41     7924.53    269.72 o 
  12   3  17      209.65      188.41     77.46 o 
  13   3  17     3069.79     2958.14    138.82 o 
  14   3  17       65.65       33.06     57.38 o 
  15   3  17      902.75      740.77    117.72 o 
  16   3  17       87.44      -81.89    107.24 o 
  17   3  17        1.88     -113.73    113.73 o 
  18   3  17       61.65      103.94    120.67 o 
  19   3  17     1009.62     1250.83    152.97 o 
   0   4  17      104.87      277.32     83.59 o 
   1   4  17     2872.30     3100.22     98.88 o 
   2   4  17     2718.46     2809.37     99.83 o 
   3   4  17    19777.47    20535.57    590.32 o 
   4   4  17      148.30      104.70     36.11 o 
   5   4  17    17703.08    17629.59    400.58 o 
   6   4  17        1.50      -41.27     41.27 o 
   7   4  17     7859.66     7647.95    224.92 o 
   8   4  17      651.88      672.93    134.14 o 
   9   4  17     5494.16     5524.59    229.03 o 
  10   4  17      914.54     1045.24    110.60 o 
  11   4  17     1187.45     1106.54     97.93 o 
  12   4  17      121.61      300.67     82.88 o 
  13   4  17     1782.01     1783.10    121.81 o 
  14   4  17      131.65      153.45     89.03 o 
  15   4  17     4827.76     5388.25    226.35 o 
  16   4  17        1.57      -29.05    109.99 o 
  17   4  17     3233.36     3123.01    190.00 o 
  18   4  17      139.69       74.41    125.07 o 
  19   4  17      822.65     1003.37    152.37 o 
   1   5  17    26179.40    26842.16    701.38 o 
   2   5  17     1008.40     1190.30     82.24 o 
   3   5  17    11379.81    11596.83    305.58 o 
   4   5  17       38.04       94.50     57.69 o 
   5   5  17     2826.89     2595.05     88.42 o 
   6   5  17     2916.46     2944.88    108.09 o 
   7   5  17     4463.46     4489.81    157.39 o 
   8   5  17      283.79      252.30     79.29 o 
   9   5  17    18845.71    18380.00    605.16 o 
  10   5  17      253.99      182.33     84.28 o 
  11   5  17    12675.26    12754.52    443.83 o 
  12   5  17      370.66      261.29     97.08 o 
  13   5  17     7636.99     8120.02    321.45 o 
  14   5  17       78.55      -19.67     92.32 o 
  15   5  17      505.62      396.28    106.12 o 
  16   5  17       87.53      185.12    101.82 o 
  17   5  17      154.40        2.31     92.89 o 
  18   5  17        9.54       56.51    126.61 o 
  19   5  17     1190.92     1181.14    155.07 o 
   0   6  17     1496.90     1642.66    139.79 o 
   1   6  17     6808.06     7094.64    203.30 o 
   2   6  17      362.32      444.33     56.48 o 
   3   6  17    25940.88    26482.38    644.20 o 
   4   6  17      171.37      132.60     68.30 o 
   5   6  17    30741.55    31454.07    905.49 o 
   6   6  17       41.96      -85.52     85.52 o 
   7   6  17    34149.14    34086.57    870.73 o 
   8   6  17      564.39      564.83     66.90 o 
   9   6  17     5601.60     5589.91    233.93 o 
  10   6  17      213.65      251.10     89.07 o 
  11   6  17       52.58      -87.42     87.42 o 
  12   6  17      128.24      200.42    102.17 o 
  13   6  17     2187.81     2160.90    153.12 o 
  14   6  17        2.22      258.92    110.50 o 
  15   6  17     8867.68     9497.92    369.50 o 
  16   6  17        7.36      -58.43    111.14 o 
  17   6  17     5358.15     6034.66    410.71 o 
  18   6  17      109.88     -117.17    138.93 o 
  19   6  17     1604.25     1463.05    240.04 o 
   1   7  17    33515.66    36127.30    937.85 o 
   2   7  17      487.16      591.54     89.40 o 
   3   7  17    20067.99    20658.95    519.06 o 
   4   7  17      338.67      317.73     88.66 o 
   5   7  17     2376.22     2359.42    137.11 o 
   6   7  17      482.53      779.94    163.60 o 
   7   7  17     2369.33     2416.04    161.79 o 
   8   7  17      976.20      945.96     66.25 o 
   9   7  17    20489.94    20679.78    508.67 o 
  10   7  17      266.12      131.07     61.91 o 
  11   7  17    16878.03    16348.02    554.34 o 
  12   7  17       48.30      -23.54    102.07 o 
  13   7  17     8271.57     8703.86    344.35 o 
  14   7  17       50.74      -26.82    108.39 o 
  15   7  17     2347.54     2404.24    189.92 o 
  16   7  17      149.54      177.51    129.75 o 
  17   7  17       46.25      -30.66    176.76 o 
  18   7  17       43.92      119.37    124.72 o 
   0   8  17      216.49      586.93    157.26 o 
   1   8  17     2846.84     3211.15    161.89 o 
   2   8  17       22.53      145.14     82.58 o 
   3   8  17    30832.14    32473.00    789.15 o 
   4   8  17      114.31       57.00     81.57 o 
   5   8  17    41150.39    41465.55   1324.20 o 
   6   8  17      677.69      608.88     84.55 o 
   7   8  17    22796.86    22387.21    594.10 o 
   8   8  17     1088.64     1036.04     82.65 o 
   9   8  17     8187.12     7904.38    249.93 o 
  10   8  17      381.38      313.51     69.28 o 
  11   8  17       26.55      -36.26     63.09 o 
  12   8  17        1.95       69.20     96.93 o 
  13   8  17     3714.70     3398.90    193.49 o 
  14   8  17       16.62       21.74    106.06 o 
  15   8  17     8574.47     8546.54    344.25 o 
  16   8  17        1.23     -117.48    117.48 o 
  17   8  17     8979.85    10265.35    626.18 o 
  18   8  17        2.25     -308.33    308.33 o 
   1   9  17    51147.73    51812.48   1661.53 o 
   2   9  17       79.82      161.86    109.30 o 
   3   9  17    27123.93    27372.56    814.72 o 
   4   9  17       66.15      141.61     73.22 o 
   5   9  17     2127.78     2276.53    130.55 o 
   6   9  17      124.08      195.67     63.16 o 
   7   9  17     8965.32     8617.74    263.32 o 
   8   9  17      279.53      275.56     94.18 o 
   9   9  17    27666.38    26149.64    768.13 o 
  10   9  17      476.73      363.55    105.95 o 
  11   9  17    23639.25    22829.54    682.63 o 
  12   9  17       32.45      -82.27    107.62 o 
  13   9  17     9532.40     9553.22    303.20 o 
  14   9  17       44.06      -95.63     95.71 o 
  15   9  17     1620.44     1691.91    145.40 o 
  16   9  17       28.46      146.06    126.53 o 
  17   9  17       27.51      -80.98    141.85 o 
   0  10  17      518.15      502.41    169.92 o 
   1  10  17     7456.46     7454.17    325.32 o 
   2  10  17      235.44      175.28     81.08 o 
   3  10  17    32175.21    32615.06    926.90 o 
   4  10  17      323.35      159.15     62.12 o 
   5  10  17    34082.05    33760.96   1256.21 o 
   6  10  17        2.78      -85.86     85.86 o 
   7  10  17    23916.72    22582.89    754.16 o 
   8  10  17      244.87      148.40    108.57 o 
   9  10  17     7382.75     6680.15    265.11 o 
  10  10  17      596.84      611.65    116.58 o 
  11  10  17      158.06       63.05    110.23 o 
  12  10  17       26.75      -21.28    111.72 o 
  13  10  17     5322.18     5149.97    241.26 o 
  14  10  17        0.48        6.61    120.49 o 
  15  10  17    13428.51    13689.05    640.88 o 
  16  10  17        0.70      -86.81    150.00 o 
  17  10  17    10814.90    11320.62    623.48 o 
   1  11  17    45567.09    44614.11   1054.58 o 
   2  11  17      403.52      232.28     74.77 o 
   3  11  17    26955.49    26342.03    754.93 o 
   4  11  17      255.59      277.50    103.55 o 
   5  11  17     2842.37     2799.17    191.81 o 
   6  11  17      162.82      103.83    102.17 o 
   7  11  17     5645.88     5409.97    281.31 o 
   8  11  17      180.20      121.13    111.75 o 
   9  11  17    25137.20    23092.76    777.52 o 
  10  11  17       22.31     -100.52    117.11 o 
  11  11  17    25001.96    23250.09    790.76 o 
  12  11  17       12.09     -112.71    112.71 o 
  13  11  17    10472.85     9669.02    398.13 o 
  14  11  17        8.92       23.83    124.00 o 
  15  11  17     1913.08     2114.95    167.59 o 
  16  11  17       91.78      -66.88    155.29 o 
   0  12  17       71.29      146.40     91.83 o 
   1  12  17     3698.38     3810.32    168.39 o 
   2  12  17       56.38      -24.88     88.88 o 
   3  12  17    28075.36    26044.41    854.60 o 
   4  12  17       92.47       65.50    109.06 o 
   5  12  17    38632.56    37172.78   1366.94 o 
   6  12  17       11.56     -109.05    109.05 o 
   7  12  17    27505.42    26136.65    991.04 o 
   8  12  17        4.16     -108.72    108.72 o 
   9  12  17     9718.79     9366.14    557.86 o 
  10  12  17       49.07     -125.68    125.68 o 
  11  12  17       20.60       -4.02    124.79 o 
  12  12  17        0.88        9.34    128.06 o 
  13  12  17     4897.44     4570.41    248.27 o 
  14  12  17       43.76      -15.48    187.89 o 
  15  12  17    10539.59    10314.92    507.91 o 
   1  13  17    34388.12    36034.37   1734.95 o 
   2  13  17       22.50       34.67     75.84 o 
   3  13  17    20278.50    20506.83   1351.95 o 
   4  13  17       14.86      -27.56     95.87 o 
   5  13  17     2628.06     2381.35    177.01 o 
   6  13  17       50.57      -19.68    123.31 o 
   7  13  17     4825.44     4347.73    391.18 o 
   8  13  17       35.89      -17.81    119.31 o 
   9  13  17    22824.64    21493.28    834.10 o 
  10  13  17      116.38       78.21    117.95 o 
  11  13  17    21723.47    21818.11    879.55 o 
  12  13  17       73.29      -31.05    168.59 o 
  13  13  17     8551.80     8291.95    507.84 o 
  14  13  17      251.27      126.87    203.36 o 
  15  13  17     1089.77     1335.66    345.36 o 
   0  14  17      354.65      -60.80    403.87 o 
   1  14  17     3547.92     3585.49    434.27 o 
   2  14  17       88.80     -274.82    274.82 o 
   3  14  17    23526.07    24261.04   1243.63 o 
   4  14  17      183.06      233.26    112.30 o 
   5  14  17    33837.55    31285.64   1431.27 o 
   6  14  17        2.95      -51.27    123.45 o 
   7  14  17    21700.86    20119.57    963.76 o 
   8  14  17      174.07      199.22    152.03 o 
   9  14  17     6850.20     5874.47    389.86 o 
  10  14  17      117.58       15.44    332.21 o 
  11  14  17       35.89      -98.34    174.01 o 
  12  14  17        2.26     -112.24    199.76 o 
  13  14  17     4337.75     4301.47    349.19 o 
  14  14  17       59.25      -91.20    442.95 o 
   1  15  17    21193.54    22275.21   1191.39 o 
   2  15  17      218.85      106.03    310.10 o 
   3  15  17    15650.70    16574.83    956.35 o 
   4  15  17       30.68      -68.77    300.74 o 
   5  15  17     1337.79     1802.20    499.41 o 
   6  15  17       35.20      833.79    469.01 o 
   7  15  17     3994.45     3982.22    642.71 o 
   8  15  17       15.54     -264.90    408.21 o 
   9  15  17    13134.33    12361.11    651.16 o 
  10  15  17        6.39        1.13    147.42 o 
  11  15  17    14206.20    14200.92   1163.83 o 
  12  15  17       90.01      -12.45    375.64 o 
  13  15  17     5656.84     5528.20    759.96 o 
   0  16  17       46.13     -165.02    434.27 o 
   1  16  17     2969.93     3036.52    432.84 o 
   2  16  17      118.99      570.30    331.47 o 
   3  16  17    15426.08    15426.37    924.04 o 
   4  16  17       64.69       47.77    377.81 o 
   5  16  17    16817.50    16532.49   1389.65 o 
   6  16  17       13.36      655.74    499.41 o 
   7  16  17    10076.45     9288.94    994.47 o 
   8  16  17      208.83     -351.76    451.64 o 
   9  16  17     4345.83     4003.93    690.48 o 
  10  16  17      306.69      820.76    512.43 o 
  11  16  17      371.10     1076.98    542.83 o 
   1  17  17    16126.92    15673.57    947.28 o 
   2  17  17       97.07      673.99    347.48 o 
   3  17  17     5883.85     6210.74    582.25 o 
   4  17  17        0.78     -358.27    358.27 o 
   5  17  17      441.15      681.80    551.52 o 
   6  17  17      234.45     -134.62    512.43 o 
   7  17  17     3025.94     3096.31    681.80 o 
   8  17  17      183.87      412.55    521.12 o 
   9  17  17     9435.36     9983.77   1063.95 o 
  10  17  17       12.44      -56.45    490.72 o 
   0  18  17        3.63      195.42    508.09 o 
   1  18  17     2164.05     2377.81    442.15 o 
   2  18  17      114.21      356.01    368.45 o 
   3  18  17     9113.30     9529.12    739.36 o 
   4  18  17       97.36      -60.80    538.49 o 
   5  18  17    10050.34    10387.63   1120.41 o 
   6  18  17      124.74     -186.73    534.15 o 
   7  18  17     6782.12     7617.02    955.38 o 
   8  18  17       67.58      225.82    547.17 o 
   1  19  17     7635.33     7181.22    641.69 o 
   2  19  17        0.06      559.95    394.15 o 
   3  19  17     3968.68     4458.12    542.24 o 
   4  19  17       17.33      855.50    590.60 o 
   5  19  17      237.22      169.36    577.57 o 
   0   0  18    66011.09    66333.41   3141.91 o 
   1   0  18     2974.56     2712.49    112.60 o 
   2   0  18    61385.74    61367.93   1504.86 o 
   3   0  18    49738.30    51690.75   1302.31 o 
   4   0  18      372.96      478.46     72.41 o 
   5   0  18    79249.39    80447.82   1987.28 o 
   6   0  18     2953.01     2896.66    186.79 o 
   7   0  18    46454.20    44456.24   1375.85 o 
   8   0  18     1630.48     1782.89    111.87 o 
   9   0  18    10427.98     9533.78    340.06 o 
  10   0  18    10922.04    11260.20    443.78 o 
  11   0  18      838.71      956.05    101.51 o 
  12   0  18    22985.16    23234.81    752.28 o 
  13   0  18     4839.55     4923.09    453.18 o 
  14   0  18     7161.12     7132.48    350.76 o 
  15   0  18    11877.89    12419.88   1191.41 o 
  16   0  18       23.14      172.82    182.18 o 
  17   0  18    10596.69    10080.33    759.96 o 
  18   0  18     4001.34     4697.22    690.48 o 
  19   0  18     5487.53     6259.01    660.08 o 
   1   1  18    62627.98    64422.07   1223.72 o 
   2   1  18     4986.50     4909.59    101.47 o 
   3   1  18    29629.27    30566.49    570.16 o 
   4   1  18    35443.00    35795.09    636.02 o 
   5   1  18     2951.24     2954.12     91.23 o 
   6   1  18    38200.15    38237.80    745.57 o 
   7   1  18     3805.16     4021.96    106.38 o 
   8   1  18    19957.96    19718.10    396.90 o 
   9   1  18    28020.15    27663.19    547.79 o 
  10   1  18      138.79      170.29     54.49 o 
  11   1  18    25950.45    25631.16    579.45 o 
  12   1  18     2931.79     3050.73    115.87 o 
  13   1  18    16910.12    16349.60    420.26 o 
  14   1  18     3530.89     3362.25    209.10 o 
  15   1  18     3631.26     3641.28    165.48 o 
  16   1  18     4952.54     5121.04    230.14 o 
  17   1  18      156.91      -27.69    114.05 o 
  18   1  18     5892.41     6160.88    407.06 o 
  19   1  18     2426.53     2981.64    491.92 o 
   0   2  18    95419.14    97716.53   3464.27 o 
   1   2  18     7426.60     7311.48    177.33 o 
   2   2  18    38621.82    38376.86    786.68 o 
   3   2  18    27657.52    27096.91    534.62 o 
   4   2  18      580.85      734.78     45.54 o 
   5   2  18    49485.68    49188.51    914.30 o 
   6   2  18       53.05      190.80     59.04 o 
   7   2  18    44559.34    43735.96    955.54 o 
   8   2  18     6710.37     6383.30    177.06 o 
   9   2  18     6784.30     6598.19    163.82 o 
  10   2  18    10483.77    10372.64    237.57 o 
  11   2  18       76.55      108.33     49.45 o 
  12   2  18    13986.69    13933.69    356.16 o 
  13   2  18     5327.66     5278.81    196.23 o 
  14   2  18     7604.48     7679.18    254.73 o 
  15   2  18    11135.58    11242.96    342.04 o 
  16   2  18      127.64       87.43    110.29 o 
  17   2  18     8913.81     9112.36    368.84 o 
  18   2  18     2177.24     2467.39    212.50 o 
  19   2  18     3504.85     3670.28    346.82 o 
   1   3  18    67876.51    69673.02   1913.25 o 
   2   3  18     3759.99     3477.29    111.69 o 
   3   3  18    34882.93    34623.43    715.75 o 
   4   3  18    11454.47    12086.68    252.31 o 
   5   3  18     2126.58     2136.47     83.67 o 
   6   3  18    45587.09    45537.58    892.97 o 
   7   3  18    10089.89     9724.31    234.89 o 
   8   3  18    22419.40    22687.95    549.33 o 
   9   3  18    22500.76    21960.41    577.30 o 
  10   3  18       53.96      -39.22     65.84 o 
  11   3  18    28080.65    27853.45    815.52 o 
  12   3  18     2795.42     2822.30    145.27 o 
  13   3  18    10717.68    10605.78    331.28 o 
  14   3  18     4535.87     4467.12    176.95 o 
  15   3  18     1026.71     1091.21    154.96 o 
  16   3  18     3056.56     2839.78    176.15 o 
  17   3  18       10.10     -114.53    114.53 o 
  18   3  18     2309.33     2282.62    210.89 o 
  19   3  18     1871.54     2105.61    238.35 o 
   0   4  18    78449.18    79357.33   2826.95 o 
   1   4  18     1300.81     1308.70     61.90 o 
   2   4  18    35286.27    36437.66    809.77 o 
   3   4  18    28594.02    28323.36    736.74 o 
   4   4  18     3069.48     2824.89     92.38 o 
   5   4  18    49230.94    47054.23   1027.99 o 
   6   4  18      383.02      437.70     53.43 o 
   7   4  18    29028.07    28753.73    639.86 o 
   8   4  18     8784.10     8422.72    367.94 o 
   9   4  18    15945.78    15892.53    531.55 o 
  10   4  18    13406.77    13152.35    451.09 o 
  11   4  18      468.04      494.71     86.21 o 
  12   4  18    16616.76    16523.71    501.80 o 
  13   4  18     4546.92     4768.56    201.81 o 
  14   4  18     5807.19     6005.81    236.23 o 
  15   4  18     6249.89     6475.53    268.00 o 
  16   4  18       86.64       30.96    123.34 o 
  17   4  18     7254.79     7370.64    416.14 o 
  18   4  18     1700.94     1692.57    160.85 o 
  19   4  18     3472.48     3805.14    217.34 o 
   1   5  18    60846.85    62422.97   1461.14 o 
   2   5  18     2339.61     2667.82    140.91 o 
   3   5  18    20979.08    21310.07    565.49 o 
   4   5  18    20631.71    20720.10    553.15 o 
   5   5  18      140.21      190.02     49.70 o 
   6   5  18    42606.24    42630.52    935.96 o 
   7   5  18     2657.00     2815.86    131.36 o 
   8   5  18    20709.64    20344.01    595.09 o 
   9   5  18    19331.56    18759.21    620.08 o 
  10   5  18      125.93      130.34     90.91 o 
  11   5  18    24280.36    24561.88    795.76 o 
  12   5  18     1827.41     1786.79    136.36 o 
  13   5  18    12454.46    12820.86    455.92 o 
  14   5  18     2140.58     1956.00    150.43 o 
  15   5  18     1566.56     1698.26    131.17 o 
  16   5  18     3183.81     3573.84    218.85 o 
  17   5  18      691.47      522.61    251.35 o 
  18   5  18     2665.54     2266.53    197.31 o 
  19   5  18     2213.16     2331.02    220.79 o 
   0   6  18    28146.43    30325.87   1120.55 o 
   1   6  18     3275.09     3460.26    146.24 o 
   2   6  18    13014.76    13588.26    380.98 o 
   3   6  18    17768.35    17986.07    488.34 o 
   4   6  18      168.03       83.58     68.62 o 
   5   6  18    18052.84    17655.85    531.76 o 
   6   6  18      913.63      851.58    109.91 o 
   7   6  18    16766.25    17048.79    455.16 o 
   8   6  18      729.15      872.09     73.20 o 
   9   6  18     4203.03     4393.70    184.81 o 
  10   6  18     5070.45     5163.17    228.95 o 
  11   6  18      162.90      175.32    107.65 o 
  12   6  18     7556.32     7580.94    305.18 o 
  13   6  18      870.01      929.85    122.48 o 
  14   6  18     3696.15     3766.24    318.42 o 
  15   6  18     5742.06     6351.86    497.06 o 
  16   6  18       44.33       19.24    134.68 o 
  17   6  18     4210.57     4694.58    371.74 o 
  18   6  18     1778.74     1688.10    205.50 o 
   1   7  18    26201.98    26704.25    722.32 o 
   2   7  18      806.73     1020.69     89.05 o 
   3   7  18     6584.01     6789.16    281.11 o 
   4   7  18    11682.46    12029.52    386.76 o 
   5   7  18       15.01      -20.17    100.47 o 
   6   7  18    19034.54    18491.11    627.36 o 
   7   7  18     3933.33     4220.94    216.38 o 
   8   7  18     7305.45     7714.75    349.13 o 
   9   7  18     7177.32     7150.95    209.10 o 
  10   7  18      357.91      176.97     75.42 o 
  11   7  18     9627.05    10023.03    373.35 o 
  12   7  18      869.40      813.71    117.38 o 
  13   7  18     8133.69     8575.57    347.54 o 
  14   7  18      649.38      838.15    128.51 o 
  15   7  18      866.01     1132.95    138.18 o 
  16   7  18     1397.04     1586.83    152.35 o 
  17   7  18      377.08      457.82    130.78 o 
  18   7  18     1926.37     2496.84    271.41 o 
   0   8  18    29621.04    29166.76   1364.81 o 
   1   8  18     2764.30     2561.17    149.42 o 
   2   8  18    10719.59    10950.65    502.73 o 
   3   8  18    11898.59    11115.37    379.62 o 
   4   8  18      417.24      325.75     89.84 o 
   5   8  18    17747.15    17569.83    823.46 o 
   6   8  18     1952.90     1780.95    150.47 o 
   7   8  18    11451.54    11389.31    494.13 o 
   8   8  18     1373.31     1517.92     98.89 o 
   9   8  18     3421.39     3354.28    145.09 o 
  10   8  18     2977.85     3051.26    168.52 o 
  11   8  18      342.21      207.84     64.57 o 
  12   8  18     4891.21     5278.92    221.21 o 
  13   8  18     1023.40     1032.20    117.41 o 
  14   8  18     1793.88     1964.38    155.86 o 
  15   8  18     3259.35     3696.73    325.01 o 
  16   8  18       28.21       85.47    120.75 o 
  17   8  18     4196.57     5086.74    590.26 o 
  18   8  18      646.38      350.29    246.97 o 
   1   9  18    10352.23     9933.73    391.18 o 
   2   9  18       54.51       96.87    111.67 o 
   3   9  18     3637.50     3304.66    180.46 o 
   4   9  18     2404.27     2370.49    186.16 o 
   5   9  18      273.71      192.37     79.40 o 
   6   9  18     9012.87     8958.08    357.22 o 
   7   9  18     2280.53     2415.65    156.99 o 
   8   9  18     2514.82     2629.09    122.72 o 
   9   9  18     4949.34     4942.76    229.81 o 
  10   9  18        9.39      -98.13     98.13 o 
  11   9  18     4484.76     4746.75    302.75 o 
  12   9  18      965.21      889.69    164.10 o 
  13   9  18     1428.03     1420.02    150.26 o 
  14   9  18      421.74      509.29    154.30 o 
  15   9  18      654.39      699.93    165.03 o 
  16   9  18      170.98      344.73    162.23 o 
  17   9  18        8.05     -154.07    154.07 o 
   0  10  18     2605.34     2932.92    280.66 o 
   1  10  18       67.82      290.60    121.56 o 
   2  10  18     1935.81     1952.95    168.93 o 
   3  10  18     1682.96     1632.72    131.06 o 
   4  10  18      275.94      279.47     80.27 o 
   5  10  18     4960.82     4844.12    264.67 o 
   6  10  18      373.02      276.34    132.29 o 
   7  10  18     4072.56     3992.33    315.28 o 
   8  10  18       40.57       24.56    122.85 o 
   9  10  18      678.35      581.86    117.08 o 
  10  10  18      440.28      654.09    119.76 o 
  11  10  18       65.89      -36.72    111.56 o 
  12  10  18     1684.90     1946.08    157.69 o 
  13  10  18      556.96      629.97    133.42 o 
  14  10  18      227.82      266.06    128.25 o 
  15  10  18      715.08      783.31    174.85 o 
  16  10  18      163.28       33.37    156.28 o 
   1  11  18     2641.42     2967.76    213.81 o 
   2  11  18      839.47      729.61    143.07 o 
   3  11  18     1750.33     1840.03     94.75 o 
   4  11  18      959.99      998.08    126.10 o 
   5  11  18      227.70       69.98    117.05 o 
   6  11  18     3172.33     2947.58    207.44 o 
   7  11  18       38.57       -1.11    109.79 o 
   8  11  18     1042.13     1041.09    140.65 o 
   9  11  18     1323.08     1446.91    155.34 o 
  10  11  18        6.26      -13.00    123.06 o 
  11  11  18     1754.16     1576.52    165.85 o 
  12  11  18      303.37      272.00    123.60 o 
  13  11  18      940.26     1038.28    141.64 o 
  14  11  18       55.44       96.48    126.19 o 
  15  11  18       29.95      -70.21    127.51 o 
  16  11  18       16.12      135.41    157.36 o 
   0  12  18     2205.58     2692.85    202.76 o 
   1  12  18       64.76       52.76     67.88 o 
   2  12  18      552.38      538.96    108.87 o 
   3  12  18      688.08      923.32    125.84 o 
   4  12  18       15.59      -58.12    102.59 o 
   5  12  18     1268.87     1216.62    145.43 o 
   6  12  18        3.89     -111.91    111.91 o 
   7  12  18     1562.20     1647.78    166.44 o 
   8  12  18      339.19      317.60    134.16 o 
   9  12  18      478.34      282.17    138.68 o 
  10  12  18       28.49       54.45    127.83 o 
  11  12  18       12.36     -125.53    125.53 o 
  12  12  18      460.39      477.35    141.68 o 
  13  12  18       25.43      112.59    134.71 o 
  14  12  18      133.97       -6.95    154.95 o 
  15  12  18      219.82      391.62    165.87 o 
   1  13  18      979.53     1148.91    139.78 o 
   2  13  18        0.54      -72.13     72.13 o 
   3  13  18      252.89      321.25    150.40 o 
   4  13  18      124.68      397.91    112.92 o 
   5  13  18       11.52      -28.13    121.27 o 
   6  13  18      452.36      526.53    130.61 o 
   7  13  18        1.75      -92.83    123.38 o 
   8  13  18       57.61      102.90    130.16 o 
   9  13  18       40.71      140.48    132.29 o 
  10  13  18       15.34       11.25    135.58 o 
  11  13  18       93.78      260.23    136.45 o 
  12  13  18       33.06     -121.71    186.82 o 
  13  13  18       65.04      176.54    204.24 o 
  14  13  18        1.84     -246.56    265.90 o 
   0  14  18     1005.12     1732.72    477.69 o 
   1  14  18       25.02      -71.16    264.01 o 
   2  14  18       72.43      323.11    288.60 o 
   3  14  18        0.81       21.79    471.18 o 
   4  14  18      258.40      -80.66    188.67 o 
   5  14  18       32.25      252.01    130.28 o 
   6  14  18       65.06       27.14    141.14 o 
   7  14  18      132.76       82.12    142.97 o 
   8  14  18      731.76      543.95    171.81 o 
   9  14  18       61.99      -93.29    163.74 o 
  10  14  18     1010.40      646.97    189.58 o 
  11  14  18        9.56      -90.95    210.62 o 
  12  14  18        3.76      -84.87    185.99 o 
  13  14  18      161.69      396.91    290.96 o 
   1  15  18      927.08     1102.58    339.05 o 
   2  15  18      210.28      338.90    297.93 o 
   3  15  18      540.88     1005.42    334.33 o 
   4  15  18      329.97      -43.93    412.55 o 
   5  15  18        0.69      221.48    416.90 o 
   6  15  18      246.55      356.10    460.32 o 
   7  15  18      165.81      447.29    442.95 o 
   8  15  18      461.16     1120.41    495.06 o 
   9  15  18      642.36      499.11    159.12 o 
  10  15  18      215.00       96.73    159.12 o 
  11  15  18      634.14      649.55    187.69 o 
  12  15  18       50.49     -125.34    288.79 o 
   0  16  18      231.08      990.13    503.75 o 
   1  16  18      175.79      137.75    323.95 o 
   2  16  18      362.95      246.50    315.94 o 
   3  16  18      295.03      282.87    333.19 o 
   4  16  18      239.93      287.04    314.74 o 
   5  16  18      183.15      386.50    495.06 o 
   6  16  18       94.04     -108.57    469.01 o 
   7  16  18       71.18      516.78    503.75 o 
   8  16  18      721.43     1055.27    521.12 o 
   9  16  18      150.43     -464.66    464.66 o 
  10  16  18      722.58      924.99    529.80 o 
  11  16  18      344.23      955.38    542.83 o 
   1  17  18     2612.50     3196.30    455.62 o 
   2  17  18      821.21     1446.86    387.35 o 
   3  17  18      276.70      138.29    333.65 o 
   4  17  18      648.00     1184.13    381.56 o 
   5  17  18        2.09      -56.45    521.12 o 
   6  17  18      231.59      972.76    555.86 o 
   7  17  18      531.02     1076.98    573.23 o 
   8  17  18      160.99      759.96    542.83 o 
   9  17  18      566.63     1172.52    564.55 o 
   0  18  18     3471.50     4195.01    729.57 o 
   1  18  18      382.93      696.20    881.56 o 
   2  18  18     2229.34     2597.31    433.97 o 
   3  18  18     1946.38     2894.63    514.60 o 
   4  18  18      505.60      325.70    555.86 o 
   5  18  18     1700.39     1884.71    629.69 o 
   6  18  18      153.29       43.43    542.83 o 
   7  18  18     1155.20      868.53    577.57 o 
   1  19  18     2213.68     2777.45    469.07 o 
   2  19  18     1386.19     1844.27    431.36 o 
   3  19  18     1968.59     2733.36    465.15 o 
   4  19  18     2318.16     3595.72    751.28 o 
   1   1  19        3.64      299.05     44.19 o 
   2   1  19     2649.28     2596.24     70.21 o 
   3   1  19      453.53      477.25     43.06 o 
   4   1  19     5140.79     5049.16    117.88 o 
   5   1  19       19.07      -32.06     32.06 o 
   6   1  19     2358.00     2262.94     69.58 o 
   7   1  19      222.17      170.44     37.57 o 
   8   1  19     1664.67     1546.55     90.15 o 
   9   1  19      112.49      155.77     37.90 o 
  10   1  19        5.53      -16.36     56.63 o 
  11   1  19       16.69       61.88     59.94 o 
  12   1  19       65.49       50.94     62.88 o 
  13   1  19       41.03      129.91     83.21 o 
  14   1  19      250.57      384.26     89.22 o 
  15   1  19       63.90       26.82     90.36 o 
  16   1  19      485.99      644.22    133.68 o 
  17   1  19       25.38      -94.91    107.50 o 
  18   1  19      182.95      306.84    192.24 o 
  19   1  19        7.68       75.73    192.58 o 
   0   2  19     5697.20     5901.78    245.68 o 
   1   2  19     1051.06     1112.76     49.61 o 
   2   2  19     1838.79     2147.58    122.06 o 
   3   2  19     5251.20     5350.59    128.07 o 
   4   2  19      104.70       48.33     34.82 o 
   5   2  19      622.72      614.07     52.55 o 
   6   2  19      178.24      107.06     39.24 o 
   7   2  19      302.06      302.93     45.41 o 
   8   2  19     1656.05     1722.95     73.07 o 
   9   2  19      101.66       79.91     44.84 o 
  10   2  19     1596.87     1609.34     72.88 o 
  11   2  19        4.15      -35.36     42.05 o 
  12   2  19      885.05     1043.82     94.24 o 
  13   2  19      119.58       68.06     82.86 o 
  14   2  19     1342.48     1358.83    106.79 o 
  15   2  19        3.02       44.82    103.50 o 
  16   2  19       14.03     -110.55    110.55 o 
  17   2  19      236.03      233.73    121.53 o 
  18   2  19      201.91      134.23    164.11 o 
  19   2  19        1.33     -182.97    265.99 o 
   1   3  19     1781.30     2198.64    153.29 o 
   2   3  19     6527.45     6542.13    212.61 o 
   3   3  19      534.51      477.04     37.62 o 
   4   3  19     6201.45     6359.25    155.47 o 
   5   3  19      220.39       96.19     42.27 o 
   6   3  19     8224.65     8690.91    191.94 o 
   7   3  19      360.32      367.22     44.52 o 
   8   3  19     5653.53     5293.63    170.14 o 
   9   3  19     1034.11     1073.35     80.79 o 
  10   3  19      229.28      242.75     75.57 o 
  11   3  19     1017.43     1097.25    119.42 o 
  12   3  19       79.88      -27.52     76.79 o 
  13   3  19      320.69      309.35     62.91 o 
  14   3  19     1309.10     1382.44    144.40 o 
  15   3  19        4.87     -104.76    104.76 o 
  16   3  19     1666.81     1671.82    149.49 o 
  17   3  19       62.55      -45.09    119.83 o 
  18   3  19      936.88     1156.02    149.29 o 
  19   3  19       24.84      -79.95    128.08 o 
   0   4  19     7730.12     8288.55    349.98 o 
   1   4  19      949.42     1005.03     61.32 o 
   2   4  19    11516.42    12260.98    310.87 o 
   3   4  19     2159.68     2099.59    128.50 o 
   4   4  19     4367.58     4289.86    123.70 o 
   5   4  19      533.52      498.85     49.02 o 
   6   4  19       96.38       22.01     67.47 o 
   7   4  19      298.20      352.39     53.99 o 
   8   4  19     6743.63     6523.49    230.75 o 
   9   4  19      182.88      281.74     84.12 o 
  10   4  19     9147.79     9083.71    334.82 o 
  11   4  19        5.40      -81.10     84.08 o 
  12   4  19     6337.97     6275.51    249.81 o 
  13   4  19      227.97      142.73     89.76 o 
  14   4  19      686.67      831.90    100.62 o 
  15   4  19      104.78        8.04    120.82 o 
  16   4  19      667.91      588.76    142.12 o 
  17   4  19      254.41      250.06    127.05 o 
  18   4  19      103.12       -1.83    130.95 o 
  19   4  19      166.38        7.25    166.62 o 
   1   5  19     1458.38     1897.71    101.22 o 
   2   5  19     6212.18     6120.39    201.09 o 
   3   5  19       66.58       37.79     63.49 o 
   4   5  19    25093.80    25180.32    662.66 o 
   5   5  19      392.17      215.13     69.40 o 
   6   5  19    25996.27    24591.35    551.99 o 
   7   5  19      146.76      128.90     56.62 o 
   8   5  19    14802.67    13979.36    425.61 o 
   9   5  19       48.98       44.24     75.03 o 
  10   5  19     1138.59      881.80    106.51 o 
  11   5  19       25.85      157.77     91.69 o 
  12   5  19     2469.54     2253.50    150.07 o 
  13   5  19      625.97      817.96    162.79 o 
  14   5  19     4657.88     4952.02    237.96 o 
  15   5  19      143.87       84.25    113.45 o 
  16   5  19     4045.72     4215.47    328.45 o 
  17   5  19       60.26     -132.47    134.07 o 
  18   5  19     2792.73     2571.99    206.15 o 
   0   6  19    21094.57    22013.21    832.20 o 
   1   6  19      129.33      209.31     48.09 o 
   2   6  19    20893.28    21577.74    576.94 o 
   3   6  19      381.77      441.42     70.73 o 
   4   6  19     5534.32     5464.14    192.72 o 
   5   6  19     3794.91     3541.55    215.21 o 
   6   6  19      137.82       76.00     82.41 o 
   7   6  19     1259.03     1336.41     72.68 o 
   8   6  19    13828.10    13735.13    380.42 o 
   9   6  19      460.92      475.05     71.59 o 
  10   6  19    21065.49    21579.01    637.73 o 
  11   6  19       32.48      -49.62     91.34 o 
  12   6  19     8716.04     9069.38    404.29 o 
  13   6  19      281.86      165.08    148.57 o 
  14   6  19     3152.54     2992.80    178.60 o 
  15   6  19      142.02      280.99    115.64 o 
  16   6  19      241.20      312.84    118.47 o 
  17   6  19      130.61      133.94    107.14 o 
  18   6  19      720.71      917.40    181.94 o 
   1   7  19     7276.64     7332.69    250.55 o 
   2   7  19    11629.46    11918.40    315.24 o 
   3   7  19     5795.81     5486.04    293.77 o 
   4   7  19    28222.36    28566.85    835.17 o 
   5   7  19      197.18       41.98     86.37 o 
   6   7  19    29240.13    29751.49    969.05 o 
   7   7  19      611.87      553.00    114.86 o 
   8   7  19    16127.99    16065.44    562.66 o 
   9   7  19      386.36      354.57     53.84 o 
  10   7  19      426.99      501.93     73.73 o 
  11   7  19     3429.01     3444.15    357.44 o 
  12   7  19      621.27      761.94    108.16 o 
  13   7  19     2124.88     2512.09    165.90 o 
  14   7  19     5181.91     5327.38    277.37 o 
  15   7  19      614.92      792.09    137.14 o 
  16   7  19     7157.92     7662.19    387.24 o 
  17   7  19      103.33      178.40    191.80 o 
  18   7  19     4548.20     5426.43    502.13 o 
   0   8  19    43620.71    44522.42   2032.81 o 
   1   8  19      578.30      485.06     99.41 o 
   2   8  19    31728.51    32706.12    948.30 o 
   3   8  19       36.77      103.35     82.11 o 
   4   8  19     6354.76     6564.55    258.42 o 
   5   8  19     2639.81     2440.19    182.92 o 
   6   8  19      439.71      271.42    113.09 o 
   7   8  19     3552.38     3632.45    205.71 o 
   8   8  19    12847.81    12136.42    394.05 o 
   9   8  19     1315.35     1319.08    124.23 o 
  10   8  19    17584.13    17335.88    479.39 o 
  11   8  19      350.39      175.79    132.69 o 
  12   8  19    15041.68    15936.34    470.63 o 
  13   8  19      975.88     1103.61    121.81 o 
  14   8  19     5320.98     5655.42    240.77 o 
  15   8  19       61.19      -87.19    107.14 o 
  16   8  19      101.65       68.23    116.46 o 
  17   8  19      170.08      140.48    121.31 o 
   1   9  19     2104.47     2275.42    174.92 o 
   2   9  19    21797.27    21998.31    753.29 o 
   3   9  19      537.79      448.63    112.74 o 
   4   9  19    31060.09    31833.06    943.81 o 
   5   9  19       23.93       28.01    110.35 o 
   6   9  19    29080.70    29251.65    962.17 o 
   7   9  19      257.95      313.27     73.69 o 
   8   9  19    14295.52    13480.60    386.54 o 
   9   9  19     1328.74     1193.51    134.26 o 
  10   9  19     2580.16     2374.46    159.92 o 
  11   9  19     1323.38     1429.08    153.40 o 
  12   9  19      546.17      680.70    129.40 o 
  13   9  19      933.70      886.77    165.53 o 
  14   9  19     8303.18     8516.34    376.73 o 
  15   9  19       36.77     -146.29    146.29 o 
  16   9  19    12325.93    12962.33    646.24 o 
  17   9  19       36.26     -271.99    355.83 o 
   0  10  19    71709.18    73867.23   3314.79 o 
   1  10  19      204.38       20.65    128.67 o 
   2  10  19    38228.82    38429.45   1258.78 o 
   3  10  19      614.20      703.91    139.05 o 
   4  10  19     7818.13     8009.89    331.11 o 
   5  10  19      841.00      816.35     87.12 o 
   6  10  19      567.38      414.17     83.98 o 
   7  10  19     1307.40     1104.14    139.15 o 
   8  10  19    14928.31    14166.63    458.89 o 
   9  10  19       32.00     -102.12    102.12 o 
  10  10  19    22688.23    22149.62    670.87 o 
  11  10  19       50.40      -19.46    110.42 o 
  12  10  19    16466.33    16148.40    518.62 o 
  13  10  19      109.70      118.39    121.94 o 
  14  10  19     6465.51     6164.68    275.78 o 
  15  10  19      400.45      316.93    161.95 o 
  16  10  19      568.88      674.73    174.00 o 
   1  11  19     6294.28     6006.31    247.79 o 
   2  11  19    13653.42    13454.66    423.63 o 
   3  11  19      297.03      369.21     64.75 o 
   4  11  19    28020.89    27291.16    782.34 o 
   5  11  19      267.25       47.88    119.42 o 
   6  11  19    21198.89    20528.30    702.49 o 
   7  11  19      378.70      245.11    122.27 o 
   8  11  19    10919.20    10429.72    412.36 o 
   9  11  19      576.87      268.47    129.23 o 
  10  11  19     2918.97     2680.70    199.69 o 
  11  11  19     1008.52     1021.36    228.94 o 
  12  11  19      944.93      822.08    169.23 o 
  13  11  19     1861.54     1918.92    169.15 o 
  14  11  19     7402.58     7714.59    315.46 o 
  15  11  19      613.62      745.86    144.28 o 
  16  11  19     9796.19    10025.27    420.16 o 
   0  12  19    33956.70    32249.05   1195.51 o 
   1  12  19       29.83        0.83     78.33 o 
   2  12  19    27303.62    25775.71    875.68 o 
   3  12  19      317.89      268.93    124.73 o 
   4  12  19     6360.90     6191.55    286.42 o 
   5  12  19     1314.76     1130.90    152.06 o 
   6  12  19      505.84      591.46    224.36 o 
   7  12  19     2018.51     1716.21    174.79 o 
   8  12  19     9220.77     8209.01    395.03 o 
   9  12  19      399.43      384.42    146.41 o 
  10  12  19    20350.11    19118.44    673.79 o 
  11  12  19       36.93      -95.70    133.31 o 
  12  12  19    14427.57    13230.74    506.17 o 
  13  12  19      315.01      204.22    131.08 o 
  14  12  19     4366.11     4263.59    223.70 o 
  15  12  19      378.82      348.94    167.23 o 
   1  13  19     2879.17     3076.28    231.43 o 
   2  13  19    11931.07    12980.72    804.41 o 
   3  13  19       84.80      -22.49    132.48 o 
   4  13  19    29494.78    28656.47    946.58 o 
   5  13  19      142.03      250.92    203.92 o 
   6  13  19    27267.61    25416.52    971.75 o 
   7  13  19      170.78      244.01    133.29 o 
   8  13  19    14693.11    13843.88    581.47 o 
   9  13  19       99.78      -26.34    136.04 o 
  10  13  19     1551.69     1319.98    175.64 o 
  11  13  19      519.20      501.21    170.51 o 
  12  13  19     1085.13     1051.11    176.10 o 
  13  13  19     1402.11     1167.70    212.85 o 
  14  13  19     6406.07     6148.47    584.63 o 
   0  14  19    26724.75    26029.88   1854.31 o 
   1  14  19       11.26      -29.27    382.15 o 
   2  14  19    19793.33    19681.21   1062.35 o 
   3  14  19      126.40       40.49    110.88 o 
   4  14  19     6392.44     5915.88    412.78 o 
   5  14  19     1319.99     1483.50    195.42 o 
   6  14  19      549.14      209.20    260.56 o 
   7  14  19     2917.71     2870.24    252.86 o 
   8  14  19    10260.01     9060.97    524.60 o 
   9  14  19      251.30        3.31    191.08 o 
  10  14  19    16789.99    16397.86    836.53 o 
  11  14  19      215.41      -35.96    184.38 o 
  12  14  19    11705.61    11347.78    637.98 o 
  13  14  19      220.77      403.87    460.32 o 
   1  15  19     1800.27     1559.72    354.66 o 
   2  15  19     6812.10     7620.14    601.02 o 
   3  15  19      850.62      671.22    327.87 o 
   4  15  19    17321.49    16908.74    957.12 o 
   5  15  19       54.03      772.99    486.38 o 
   6  15  19    18737.31    18799.36   1493.87 o 
   7  15  19      119.67       43.97    223.65 o 
   8  15  19     7229.08     6289.20    396.65 o 
   9  15  19     1138.91     1018.89    185.02 o 
  10  15  19     1728.35     1601.01    362.61 o 
  11  15  19     1384.47     1542.38    221.93 o 
  12  15  19      611.84      264.90    473.35 o 
   0  16  19    17380.15    18508.40   1472.16 o 
   1  16  19        5.59      282.92    331.47 o 
   2  16  19    11817.53    13777.21    854.70 o 
   3  16  19      922.23     1595.80    373.27 o 
   4  16  19     4271.45     5531.70    618.83 o 
   5  16  19     3407.21     3352.53    655.74 o 
   6  16  19      363.98      360.44    512.43 o 
   7  16  19     2135.36     1797.86    581.92 o 
   8  16  19     7502.46     8303.16    933.67 o 
   9  16  19      688.23      564.55    508.09 o 
  10  16  19     9933.62    10930.47   1076.98 o 
   1  17  19     1102.51     1376.99    381.56 o 
   2  17  19     5556.13     5967.06    560.10 o 
   3  17  19      182.17      536.91    354.58 o 
   4  17  19    14430.47    13844.39   1259.37 o 
   5  17  19      294.08       -4.34    521.12 o 
   6  17  19    13327.24    14869.26   1328.85 o 
   7  17  19      408.57      351.76    534.15 o 
   8  17  19     6485.94     7547.54    933.67 o 
   9  17  19      126.13     -451.64    499.41 o 
   0  18  19     7330.90     7213.15    859.85 o 
   1  18  19        3.11       56.15    351.11 o 
   2  18  19     8220.65     8457.38    681.18 o 
   3  18  19       24.22       96.56    362.24 o 
   4  18  19     2384.50     4043.01    738.25 o 
   5  18  19      305.27     1116.06    594.94 o 
   6  18  19      245.26      521.12    560.20 o 
   7  18  19      730.18     1246.34    594.94 o 
   1  19  19     1749.12     1691.79    425.29 o 
   2  19  19     2108.36     2222.83    449.66 o 
   3  19  19       55.48      328.52    381.19 o 
   0   0  20    93070.24    97101.92   3380.13 o 
   1   0  20       25.75       -1.63     40.21 o 
   2   0  20    64374.36    66321.61   1623.62 o 
   3   0  20     9452.54     9025.23    227.67 o 
   4   0  20    12144.47    12000.54    319.37 o 
   5   0  20    28479.90    27960.76    881.54 o 
   6   0  20      252.01      298.73    157.33 o 
   7   0  20    24262.40    23776.56    760.04 o 
   8   0  20    34762.00    34509.45   1080.71 o 
   9   0  20     1682.00     1636.02    157.33 o 
  10   0  20    40454.39    40090.67   1256.39 o 
  11   0  20     1177.69     1021.42    110.28 o 
  12   0  20    21946.55    21988.58    755.80 o 
  13   0  20     2196.93     2061.62    180.52 o 
  14   0  20     7467.96     7554.31    396.22 o 
  15   0  20     2345.87     2485.00    260.11 o 
  16   0  20      825.07      482.26    262.73 o 
  17   0  20     2369.61     2932.74    731.74 o 
  18   0  20     1303.57     1212.22    225.53 o 
  19   0  20     2624.02     2514.40    521.12 o 
   1   1  20    19427.30    19421.48    394.61 o 
   2   1  20    32471.64    33065.18    722.17 o 
   3   1  20     1962.36     2195.84    117.87 o 
   4   1  20    65472.53    63783.07   1296.63 o 
   5   1  20      540.55      545.55     44.44 o 
   6   1  20    61457.63    60878.58   1242.69 o 
   7   1  20     1320.28     1139.90     53.86 o 
   8   1  20    33157.03    32974.38    648.25 o 
   9   1  20     3734.94     3650.67    175.01 o 
  10   1  20     2598.98     2416.53    101.47 o 
  11   1  20     5474.39     5298.72    166.32 o 
  12   1  20     1834.85     1743.26    119.61 o 
  13   1  20     4565.76     4998.91    196.83 o 
  14   1  20    14622.68    15020.35    432.58 o 
  15   1  20      759.53      648.50    100.46 o 
  16   1  20    19495.92    20651.80    702.11 o 
  17   1  20      386.91      243.23    187.00 o 
  18   1  20    10810.14    10490.18    626.03 o 
  19   1  20      835.35      979.68    209.63 o 
   0   2  20    67944.17    71840.59   2557.17 o 
   1   2  20       91.65       64.07     42.78 o 
   2   2  20    64588.45    65139.57   1324.35 o 
   3   2  20     1248.81     1474.61    146.35 o 
   4   2  20    18573.30    17970.47    364.43 o 
   5   2  20    12820.97    12657.41    277.30 o 
   6   2  20       79.90      266.40    101.34 o 
   7   2  20    20242.52    20245.38    432.50 o 
   8   2  20    28671.19    28665.17    637.68 o 
   9   2  20     1888.34     1910.17     78.27 o 
  10   2  20    45165.98    44398.69    973.01 o 
  11   2  20     1719.94     1535.60     82.47 o 
  12   2  20    29253.68    28552.71    755.51 o 
  13   2  20     1788.69     1601.45    108.14 o 
  14   2  20     9730.88     9465.08    364.11 o 
  15   2  20      596.74      698.33    118.07 o 
  16   2  20      588.84      697.15    126.25 o 
  17   2  20     2234.45     2621.16    186.12 o 
  18   2  20     1094.91     1182.57    147.68 o 
  19   2  20      855.08      822.67    168.03 o 
   1   3  20    16323.21    17816.84    473.17 o 
   2   3  20    37790.02    37128.82    950.93 o 
   3   3  20      877.08      855.69     87.51 o 
   4   3  20    56845.48    56256.74   1220.94 o 
   5   3  20      228.31      125.98     36.78 o 
   6   3  20    35771.79    36904.73    763.39 o 
   7   3  20     1050.31      904.82     70.50 o 
   8   3  20    18491.03    18210.98    485.20 o 
   9   3  20      947.69      938.44    170.28 o 
  10   3  20     3379.16     3200.18    151.03 o 
  11   3  20     6974.89     6968.35    249.74 o 
  12   3  20      523.20      584.01     69.39 o 
  13   3  20     5759.52     5633.07    223.71 o 
  14   3  20    12695.76    12226.38    457.95 o 
  15   3  20      887.54      830.68    140.25 o 
  16   3  20    18058.12    18492.56    778.79 o 
  17   3  20      201.85      153.01    131.05 o 
  18   3  20     8392.85     9266.58    415.96 o 
  19   3  20      926.35      842.58    145.53 o 
   0   4  20    43377.21    44684.47   1738.37 o 
   1   4  20       50.43       28.38     41.64 o 
   2   4  20    27607.19    28274.19    678.43 o 
   3   4  20     2112.53     2303.04    159.04 o 
   4   4  20     5918.89     5979.92    158.64 o 
   5   4  20    13819.07    13420.95    314.91 o 
   6   4  20      851.19      728.74     57.60 o 
   7   4  20    13271.03    13060.73    331.14 o 
   8   4  20    18963.40    18956.99    504.90 o 
   9   4  20      610.59      583.25     92.29 o 
  10   4  20    28101.00    27973.88    895.21 o 
  11   4  20     1583.78     1516.24    123.41 o 
  12   4  20    19716.77    19826.54    751.58 o 
  13   4  20     3342.20     3134.58    253.23 o 
  14   4  20     5116.86     5461.35    221.30 o 
  15   4  20     1847.40     2003.11    173.00 o 
  16   4  20      154.30      -51.52    131.12 o 
  17   4  20     1097.52     1129.55    167.19 o 
  18   4  20     1025.74     1123.17    152.59 o 
   1   5  20     8856.16     9533.89    283.47 o 
   2   5  20    16813.42    17501.70    476.28 o 
   3   5  20      349.14      376.76     73.30 o 
   4   5  20    40473.75    40181.54   1033.50 o 
   5   5  20      901.38      854.77     83.97 o 
   6   5  20    32982.63    32299.21    718.22 o 
   7   5  20      282.33      312.94     56.58 o 
   8   5  20    15493.02    15792.33    552.53 o 
   9   5  20     1625.31     1740.68    114.42 o 
  10   5  20     3495.08     3417.79    283.94 o 
  11   5  20     2995.77     3073.65    170.80 o 
  12   5  20     1763.87     1897.46    140.85 o 
  13   5  20     3558.11     3907.47    202.57 o 
  14   5  20     9181.09     9627.36    594.84 o 
  15   5  20      282.53      227.14    101.72 o 
  16   5  20     9446.62     9230.20    438.85 o 
  17   5  20      818.97      719.37    171.17 o 
  18   5  20     5768.82     6106.89    310.49 o 
   0   6  20    28018.58    28080.98   1041.17 o 
   1   6  20       13.10      -28.90     45.92 o 
   2   6  20    24670.62    25412.43    672.74 o 
   3   6  20     2232.08     2233.45    138.41 o 
   4   6  20     5922.00     5745.93    203.78 o 
   5   6  20     6836.81     6942.32    258.89 o 
   6   6  20     1722.46     1615.31    131.13 o 
   7   6  20     4398.11     4620.66    298.99 o 
   8   6  20    11349.10    11720.92    332.07 o 
   9   6  20      848.68      751.55     82.54 o 
  10   6  20    22739.17    22959.31    674.35 o 
  11   6  20      346.49      292.93     94.64 o 
  12   6  20    13406.79    13978.95    616.78 o 
  13   6  20      184.67      177.05    108.53 o 
  14   6  20     3391.21     4133.08    384.86 o 
  15   6  20      594.18      643.38    123.79 o 
  16   6  20      799.60      756.34    125.34 o 
  17   6  20      983.66     1082.07    239.34 o 
  18   6  20      317.27      223.65    410.38 o 
   1   7  20    11515.91    12203.58    357.01 o 
   2   7  20    10270.19    10062.55    312.50 o 
   3   7  20      763.40      853.12     94.46 o 
   4   7  20    29258.82    28847.39    884.33 o 
   5   7  20     1811.29     1621.76    127.56 o 
   6   7  20    26970.40    25825.72    999.12 o 
   7   7  20      909.61      737.48    128.90 o 
   8   7  20    12474.31    12506.19    698.70 o 
   9   7  20      189.94      371.95    123.04 o 
  10   7  20     1719.55     1856.02     99.73 o 
  11   7  20     2462.57     2553.55    146.46 o 
  12   7  20     1187.49     1304.25    120.76 o 
  13   7  20     3167.42     3322.92    208.09 o 
  14   7  20     4035.98     4400.80    213.92 o 
  15   7  20      232.61      181.96    118.35 o 
  16   7  20     5978.15     6886.21    633.08 o 
  17   7  20      215.72      267.46    121.68 o 
   0   8  20     6672.74     6761.76    429.77 o 
   1   8  20      199.70       99.50     92.75 o 
   2   8  20     7330.47     7657.33    415.28 o 
   3   8  20       43.25       84.42     86.64 o 
   4   8  20     7965.54     7676.22    492.41 o 
   5   8  20     2333.54     2471.57    154.23 o 
   6   8  20       12.79     -102.68    110.24 o 
   7   8  20     3492.79     3670.84    209.37 o 
   8   8  20     9000.02     8827.91    425.60 o 
   9   8  20       34.41      124.29    100.47 o 
  10   8  20    13382.25    14119.64    585.56 o 
  11   8  20      204.06      219.94    134.65 o 
  12   8  20     6921.18     7451.57    277.33 o 
  13   8  20      313.34      383.60    142.87 o 
  14   8  20     1951.99     2101.73    219.29 o 
  15   8  20      394.42      387.84    123.03 o 
  16   8  20       51.21      -39.74    112.84 o 
  17   8  20      557.73      618.46    125.64 o 
   1   9  20    10025.98     9956.52    402.43 o 
   2   9  20     6903.79     6653.56    319.22 o 
   3   9  20      169.70      -19.53    107.23 o 
   4   9  20    10871.64    11029.93    617.40 o 
   5   9  20      400.70      404.54    127.35 o 
   6   9  20    11026.43    10260.17    630.13 o 
   7   9  20      628.99      509.80    109.81 o 
   8   9  20     3060.84     3170.78    219.46 o 
   9   9  20      369.67      399.96     72.96 o 
  10   9  20      454.02      254.91    113.97 o 
  11   9  20     1666.69     1929.76    154.68 o 
  12   9  20       64.38      -76.97    140.11 o 
  13   9  20     2558.22     2665.68    209.87 o 
  14   9  20     2585.36     2943.08    232.82 o 
  15   9  20      353.46      241.99    158.34 o 
  16   9  20     3526.77     3942.30    354.53 o 
  17   9  20      286.37       27.89    392.62 o 
   0  10  20    10932.09    10677.16   1076.98 o 
   1  10  20      946.28      692.60    146.39 o 
   2  10  20     4719.25     4346.11    245.65 o 
   3  10  20       15.01       18.47    112.35 o 
   4  10  20     2061.60     1964.88    183.24 o 
   5  10  20     1971.14     2350.54    239.40 o 
   6  10  20       66.46       71.56     77.36 o 
   7  10  20      495.89      606.22    126.20 o 
   8  10  20     4507.55     4666.84    481.45 o 
   9  10  20      354.07      127.60    112.47 o 
  10  10  20     5164.59     4706.27    292.81 o 
  11  10  20      110.67      -27.10    116.11 o 
  12  10  20     2851.95     3042.30    190.99 o 
  13  10  20      147.07      309.88    127.67 o 
  14  10  20     1925.58     1866.54    170.40 o 
  15  10  20        9.52       55.61    160.17 o 
  16  10  20      125.45      258.53    165.23 o 
   1  11  20       35.25      172.33    137.71 o 
   2  11  20     1502.38     1506.58    162.32 o 
   3  11  20      223.70      -79.18     90.23 o 
   4  11  20     2105.07     2346.32    237.06 o 
   5  11  20      685.17      534.12    138.49 o 
   6  11  20     2619.02     2865.01    194.40 o 
   7  11  20       84.17      -15.55    122.14 o 
   8  11  20     1229.32     1023.82    153.01 o 
   9  11  20       46.53       12.51    124.34 o 
  10  11  20      146.26       10.59    133.95 o 
  11  11  20      514.67      722.27    136.95 o 
  12  11  20      104.74      105.85    127.76 o 
  13  11  20      164.88      361.55    134.72 o 
  14  11  20      822.38      829.16    155.44 o 
  15  11  20       25.94        8.47    140.25 o 
   0  12  20      680.76     1016.31    218.05 o 
   1  12  20       35.15       16.14     62.58 o 
   2  12  20      645.31      726.07     66.97 o 
   3  12  20        3.26      180.70    117.84 o 
   4  12  20       44.43       14.64    114.98 o 
   5  12  20      803.79      706.24    145.25 o 
   6  12  20      709.31      534.90    145.34 o 
   7  12  20     1379.03     1388.64    173.77 o 
   8  12  20      409.69      362.12    145.49 o 
   9  12  20        8.52       -5.85    130.94 o 
  10  12  20      545.46      360.63    146.30 o 
  11  12  20      739.01      543.22    153.90 o 
  12  12  20      391.35      276.52    151.16 o 
  13  12  20      123.23      204.45    132.50 o 
  14  12  20       24.46     -128.95    128.95 o 
  15  12  20       10.15      -15.30    302.17 o 
   1  13  20        0.68       41.38     99.24 o 
   2  13  20       21.41     -107.91    155.45 o 
   3  13  20      734.05      550.69    121.97 o 
   4  13  20      107.13      283.70    115.80 o 
   5  13  20       40.31     -126.34    126.34 o 
   6  13  20      360.60      509.65    285.94 o 
   7  13  20        3.39     -133.11    133.11 o 
   8  13  20      320.58      149.35    141.55 o 
   9  13  20       36.54      -63.41    138.49 o 
  10  13  20       46.45      -83.33    143.60 o 
  11  13  20       10.04     -107.33    145.42 o 
  12  13  20       89.09      -35.47    149.08 o 
  13  13  20       88.79      110.67    189.07 o 
  14  13  20      189.33     -217.84    311.67 o 
   0  14  20      551.86      812.08    399.52 o 
   1  14  20      327.74      469.54    297.67 o 
   2  14  20       26.90      413.28    291.80 o 
   3  14  20     1236.89     1025.46    197.27 o 
   4  14  20      204.31      201.44    123.22 o 
   5  14  20       55.19      314.95    275.76 o 
   6  14  20        3.12     -142.97    142.97 o 
   7  14  20       31.40      206.21    213.43 o 
   8  14  20       56.78      242.86    351.76 o 
   9  14  20      291.76      112.50    366.95 o 
  10  14  20      163.40       36.90    186.05 o 
  11  14  20       38.69     -189.93    189.93 o 
  12  14  20       76.02       41.67    200.77 o 
  13  14  20        1.36      -47.77    455.98 o 
   1  15  20       82.39      170.32    343.07 o 
   2  15  20      119.79      348.87    308.50 o 
   3  15  20      254.68       58.07    306.04 o 
   4  15  20      314.00      691.96    334.54 o 
   5  15  20      285.46      112.91    473.35 o 
   6  15  20     1380.91      877.22    503.75 o 
   7  15  20       60.80      -36.77    132.93 o 
   8  15  20      609.72      523.28    336.56 o 
   9  15  20      560.26      431.55    171.32 o 
  10  15  20       26.51     -170.39    170.39 o 
  11  15  20       71.76      403.49    238.85 o 
   0  16  20      696.32     1376.62    499.41 o 
   1  16  20      156.70      334.62    308.05 o 
   2  16  20      922.37     1047.93    353.86 o 
   3  16  20      277.66      725.87    660.08 o 
   4  16  20      466.15      269.24    482.03 o 
   5  16  20      330.87      881.56    521.12 o 
   6  16  20       27.57       26.06    490.72 o 
   7  16  20      167.36      -78.17    490.72 o 
   8  16  20      264.15      -99.88    486.38 o 
   9  16  20      191.79      360.44    499.41 o 
  10  16  20     1156.03     1732.72    573.23 o 
   1  17  20      439.74      717.65    360.72 o 
   2  17  20      596.27      825.54    365.79 o 
   3  17  20      314.42      584.09    527.63 o 
   4  17  20     2774.61     2883.52    655.74 o 
   5  17  20       99.41      -91.20    516.78 o 
   6  17  20     1894.07     2544.80    647.06 o 
   7  17  20      121.25       30.40    516.78 o 
   8  17  20     1067.51     1094.35    577.57 o 
   0  18  20     2103.58     3230.94    660.08 o 
   1  18  20      214.33     -281.17    337.74 o 
   2  18  20     1709.32     2304.37    772.99 o 
   3  18  20      784.99     1235.57    438.61 o 
   4  18  20      511.71     1328.85    586.26 o 
   5  18  20      479.64     1090.01    594.94 o 
   6  18  20       11.70      881.56    581.92 o 
   1  19  20      623.09     1082.45    389.66 o 
   1   1  21      694.45      871.92     37.99 o 
   2   1  21      293.81      432.64     44.16 o 
   3   1  21       72.73       64.68     37.61 o 
   4   1  21        9.41       11.03     47.20 o 
   5   1  21      396.24      265.13     51.73 o 
   6   1  21      934.77      824.80     54.06 o 
   7   1  21       49.88      -32.81     35.78 o 
   8   1  21      586.77      680.57     70.43 o 
   9   1  21       56.06      208.30     63.48 o 
  10   1  21      182.56      115.19     73.46 o 
  11   1  21       60.23      184.03     71.03 o 
  12   1  21      134.40      -22.29     71.66 o 
  13   1  21       10.00       99.70     77.41 o 
  14   1  21       80.98      135.06     88.94 o 
  15   1  21       42.11       68.47     90.21 o 
  16   1  21        3.34      235.68     98.80 o 
  17   1  21       33.74       88.28    141.94 o 
  18   1  21       12.92      196.05    190.07 o 
  19   1  21      160.36      255.74    188.71 o 
   0   2  21     7495.62     8889.53    447.59 o 
   1   2  21     1077.10     1155.43     58.01 o 
   2   2  21     1884.42     2475.13    115.13 o 
   3   2  21     4010.99     4069.46    116.02 o 
   4   2  21        8.59      -37.89     37.89 o 
   5   2  21     2032.01     1890.85     74.33 o 
   6   2  21      178.41       94.49     47.24 o 
   7   2  21     2513.97     2567.15    144.03 o 
   8   2  21      443.03      430.69     51.50 o 
   9   2  21     1107.19     1112.22     70.78 o 
  10   2  21      197.43      190.67     54.20 o 
  11   2  21      169.92      101.22     72.09 o 
  12   2  21     1726.80     1714.23    119.77 o 
  13   2  21      335.80      400.85     90.77 o 
  14   2  21      419.61      509.53    113.63 o 
  15   2  21     1427.33     1347.72    138.44 o 
  16   2  21        9.84       59.01    114.37 o 
  17   2  21     1106.26     1320.57    148.72 o 
  18   2  21      128.84      -40.23    148.08 o 
   1   3  21    11463.68    12410.73    377.11 o 
   2   3  21     1489.26     1671.28     87.44 o 
   3   3  21      943.07     1045.93     51.21 o 
   4   3  21     2299.84     2601.50    106.27 o 
   5   3  21       12.49      -39.42     39.42 o 
   6   3  21     3246.91     3210.16    106.11 o 
   7   3  21      556.56      609.45     86.20 o 
   8   3  21     2658.02     2665.59    119.64 o 
   9   3  21     2430.87     2535.19    128.22 o 
  10   3  21      177.84      133.47     80.09 o 
  11   3  21     2539.83     2508.72    174.99 o 
  12   3  21        2.68      -55.65     55.65 o 
  13   3  21     3099.68     2759.01    184.35 o 
  14   3  21      906.18      873.48    136.27 o 
  15   3  21      625.14      738.75    141.52 o 
  16   3  21      330.10      348.00    126.08 o 
  17   3  21      149.58      260.24    127.98 o 
  18   3  21      142.87      222.24    131.03 o 
   0   4  21     2905.09     3533.37    196.28 o 
   1   4  21     2387.77     2573.44    103.40 o 
   2   4  21     2387.12     2474.03    105.94 o 
   3   4  21     8223.89     9107.27    330.70 o 
   4   4  21       18.40      -48.83     67.97 o 
   5   4  21     4876.13     4842.90    166.11 o 
   6   4  21      182.13       79.01     48.29 o 
   7   4  21     5707.82     5974.12    234.19 o 
   8   4  21     1604.03     1632.50     96.04 o 
   9   4  21      979.50      954.44     95.16 o 
  10   4  21     2514.63     2631.11    211.71 o 
  11   4  21        9.11       11.44     90.43 o 
  12   4  21      629.87      734.30    108.13 o 
  13   4  21      406.66      372.86     95.68 o 
  14   4  21      915.80      817.16     92.67 o 
  15   4  21     1989.77     2111.65    221.26 o 
  16   4  21        3.07      -73.86    133.21 o 
  17   4  21     1986.86     1998.58    190.01 o 
  18   4  21      232.19      314.58    137.42 o 
   1   5  21    24433.91    25295.22    667.25 o 
   2   5  21      922.88     1074.24     89.90 o 
   3   5  21     7788.64     7855.61    248.34 o 
   4   5  21     5331.88     5613.93    199.10 o 
   5   5  21      245.95      320.65     75.16 o 
   6   5  21     4065.15     4294.20    129.05 o 
   7   5  21     3178.29     3206.33    121.19 o 
   8   5  21     5571.31     5657.58    238.42 o 
   9   5  21    10742.45    10719.80    346.52 o 
  10   5  21      281.69      178.59     85.66 o 
  11   5  21    10415.12    10502.71    348.18 o 
  12   5  21       32.00      -12.86     94.66 o 
  13   5  21     4600.33     4511.27    223.30 o 
  14   5  21      188.34      332.10    106.93 o 
  15   5  21      731.53      672.47    107.29 o 
  16   5  21      769.46      834.69    172.08 o 
  17   5  21      265.53      365.24    164.49 o 
  18   5  21      843.07      811.52    185.07 o 
   0   6  21     4085.00     4614.67    249.37 o 
   1   6  21     1015.41     1375.14     93.37 o 
   2   6  21     4894.27     5201.71    192.22 o 
   3   6  21     9075.96     9794.69    351.20 o 
   4   6  21       95.87       43.60     73.35 o 
   5   6  21    17459.21    17778.75    544.53 o 
   6   6  21      987.14     1072.50    135.04 o 
   7   6  21    15487.24    16041.88    556.68 o 
   8   6  21      454.93      500.38     64.23 o 
   9   6  21     4582.12     4628.29    180.47 o 
  10   6  21      918.95     1004.19    105.52 o 
  11   6  21       34.95      -28.34     90.69 o 
  12   6  21     3025.52     3194.79    190.50 o 
  13   6  21     2637.00     2736.83    157.89 o 
  14   6  21      841.17      954.60    129.88 o 
  15   6  21     4238.71     5044.32    308.39 o 
  16   6  21      266.65      146.10    152.49 o 
  17   6  21     4135.89     4260.82    345.10 o 
  18   6  21      182.06      -43.43    257.45 o 
   1   7  21    26750.25    28108.28    745.35 o 
   2   7  21     1321.61     1238.58     76.26 o 
   3   7  21    11154.75    11449.00    345.45 o 
   4   7  21     5079.09     5422.02    238.22 o 
   5   7  21      463.38      517.63    104.14 o 
   6   7  21    10091.54     9875.44    344.25 o 
   7   7  21     5171.41     5584.14    266.12 o 
   8   7  21     2090.99     2704.92    246.34 o 
   9   7  21    12839.82    13718.09    502.37 o 
  10   7  21       23.18      -49.40     69.43 o 
  11   7  21    11103.37    11396.30    375.21 o 
  12   7  21     1042.32     1036.79    115.13 o 
  13   7  21     4953.19     5236.71    225.98 o 
  14   7  21     1492.54     1365.22    131.34 o 
  15   7  21     1114.85     1304.48    133.64 o 
  16   7  21      842.97     1025.19    128.96 o 
  17   7  21       21.29      -35.12    108.88 o 
   0   8  21    17670.06    16663.67    835.24 o 
   1   8  21     1987.64     2124.20    151.19 o 
   2   8  21     5613.38     5538.70    233.31 o 
   3   8  21    16575.47    17179.86    490.15 o 
   4   8  21      155.88       59.75     98.42 o 
   5   8  21    27973.23    28368.03    838.20 o 
   6   8  21       15.35     -103.40    111.12 o 
   7   8  21    22501.76    23152.03    783.22 o 
   8   8  21     1725.25     1668.04    161.85 o 
   9   8  21     6658.26     6663.70    266.93 o 
  10   8  21     1958.24     2134.80    178.38 o 
  11   8  21       41.38       38.75     81.61 o 
  12   8  21     2927.04     3346.10    221.20 o 
  13   8  21     3465.11     3746.62    236.34 o 
  14   8  21     1964.53     1907.86    203.92 o 
  15   8  21     5988.01     6957.31    274.74 o 
  16   8  21       89.08      -59.03    109.06 o 
  17   8  21     6176.62     6463.32    404.42 o 
   1   9  21    24480.62    25967.91    878.82 o 
   2   9  21     1423.82     1279.72    153.67 o 
   3   9  21    13645.46    14199.31    472.62 o 
   4   9  21     6929.19     7028.28    402.32 o 
   5   9  21      254.26      298.52    121.93 o 
   6   9  21     9791.63     9543.94    672.84 o 
   7   9  21     3325.93     3226.51    199.77 o 
   8   9  21     8270.32     8177.66    461.67 o 
   9   9  21    12295.75    12572.22    370.78 o 
  10   9  21      379.85      264.24    116.89 o 
  11   9  21    16144.00    15333.35    496.55 o 
  12   9  21      554.26      435.32    156.85 o 
  13   9  21     6699.69     6919.27    334.73 o 
  14   9  21     1387.52     1178.51    181.62 o 
  15   9  21     1644.16     1621.35    190.72 o 
  16   9  21     1803.09     1928.99    233.42 o 
   0  10  21     8604.41     9005.67    911.96 o 
   1  10  21     3239.68     3286.87    221.89 o 
   2  10  21     9400.72     9195.85    352.82 o 
   3  10  21    20364.96    20774.68    653.98 o 
   4  10  21     2294.11     1899.64    216.80 o 
   5  10  21    28317.57    26982.32   1061.00 o 
   6  10  21       82.98      -78.28     78.28 o 
   7  10  21    16466.16    15391.61    437.55 o 
   8  10  21      746.85      680.62    198.11 o 
   9  10  21     3694.04     3632.05    201.76 o 
  10  10  21     3961.78     3817.40    238.00 o 
  11  10  21      277.13      281.53    124.94 o 
  12  10  21     3363.83     2905.71    251.58 o 
  13  10  21     3895.20     3828.45    217.69 o 
  14  10  21     1701.07     1564.60    194.05 o 
  15  10  21     6164.98     6484.68    334.19 o 
  16  10  21      110.36       86.75    206.44 o 
   1  11  21    27431.74    28206.72    954.57 o 
   2  11  21     1822.53     1582.05    241.32 o 
   3  11  21     8341.31     8147.43    342.64 o 
   4  11  21     7212.38     6897.99    259.74 o 
   5  11  21     1656.34     1513.23    108.49 o 
   6  11  21    14197.68    13544.40    507.49 o 
   7  11  21     3063.80     2738.45    200.89 o 
   8  11  21     7156.44     6681.22    316.30 o 
   9  11  21    13263.49    12210.45    477.05 o 
  10  11  21       90.42     -119.90    119.90 o 
  11  11  21    12167.28    12400.86    437.48 o 
  12  11  21     1533.15     1540.84    164.67 o 
  13  11  21     8897.47     8841.49    363.46 o 
  14  11  21     2446.82     2520.12    247.94 o 
  15  11  21     1886.21     1943.86    176.54 o 
   0  12  21    17615.34    16786.46    678.74 o 
   1  12  21     3568.34     3171.61    160.80 o 
   2  12  21     6928.85     6931.25    226.34 o 
   3  12  21    12389.10    12006.28    592.66 o 
   4  12  21      977.13      741.28    137.59 o 
   5  12  21    22100.17    21022.92    825.74 o 
   6  12  21      219.33      -31.17    131.27 o 
   7  12  21    23209.97    22044.48    865.90 o 
   8  12  21     1319.75     1148.60    174.52 o 
   9  12  21     4732.37     4320.33    254.83 o 
  10  12  21     2299.75     2062.85    192.95 o 
  11  12  21        9.80     -141.55    141.55 o 
  12  12  21     4215.08     4264.52    229.49 o 
  13  12  21     3143.58     3156.07    205.12 o 
  14  12  21     1749.53     1847.75    205.20 o 
   1  13  21    18869.83    18193.04   1480.72 o 
   2  13  21     1411.11     1058.29    135.91 o 
   3  13  21     9041.74     8207.09    351.69 o 
   4  13  21     6649.66     6216.68    382.35 o 
   5  13  21      331.74      480.76    143.79 o 
   6  13  21    10281.23     9757.60    667.29 o 
   7  13  21     3667.00     3206.60    336.35 o 
   8  13  21     3368.14     3077.40    235.11 o 
   9  13  21    10593.18    10580.85    485.80 o 
  10  13  21      309.75      392.08    161.77 o 
  11  13  21    10540.62     9867.44    465.55 o 
  12  13  21      493.55      266.29    154.76 o 
  13  13  21     5111.56     5572.08    400.11 o 
   0  14  21    11672.62    11803.34   1007.50 o 
   1  14  21      731.52      523.26    299.29 o 
   2  14  21     4929.14     4680.44    263.09 o 
   3  14  21    10559.68    10115.09    623.11 o 
   4  14  21      200.92      131.11    131.40 o 
   5  14  21    19475.75    18170.83   1506.90 o 
   6  14  21      250.33      135.42    138.00 o 
   7  14  21    12031.42    11621.43    509.76 o 
   8  14  21      759.29      776.44    161.10 o 
   9  14  21     4545.25     4055.75    264.89 o 
  10  14  21     1782.25     1852.32    264.90 o 
  11  14  21       42.79     -193.47    193.47 o 
  12  14  21     2699.22     2748.76    303.36 o 
   1  15  21    15513.89    16073.83    925.82 o 
   2  15  21     1313.85     1045.58    333.65 o 
   3  15  21     9256.13     9542.60    672.30 o 
   4  15  21     3291.82     2197.38    573.23 o 
   5  15  21      168.93      -69.48    460.32 o 
   6  15  21     5363.31     5124.78    364.78 o 
   7  15  21     2434.98     2117.78    217.04 o 
   8  15  21     3357.24     2950.87    573.23 o 
   9  15  21     8255.06     8027.36    490.55 o 
  10  15  21       48.24     -102.08    549.35 o 
  11  15  21    10504.13    11065.09   1072.64 o 
   0  16  21     4177.95     4520.71    681.80 o 
   1  16  21      893.84     1004.56    346.34 o 
   2  16  21     3083.66     3213.74    427.96 o 
   3  16  21     7681.68     7926.72    618.29 o 
   4  16  21      455.39      399.52    495.06 o 
   5  16  21    11808.69    11290.91   1103.03 o 
   6  16  21      209.51        4.34    512.43 o 
   7  16  21     6370.01     7438.97    911.96 o 
   8  16  21     1023.08     1463.48    577.57 o 
   9  16  21     1963.31     2305.95    634.03 o 
  10  16  21     2156.75     2605.59    634.03 o 
   1  17  21    10298.98    10258.41    727.45 o 
   2  17  21       67.79     -226.33    325.73 o 
   3  17  21     4389.50     4386.41    495.74 o 
   4  17  21     2642.81     2570.85    642.71 o 
   5  17  21       14.71      -56.45    516.78 o 
   6  17  21     4612.82     5185.13    790.36 o 
   7  17  21     2189.15     2358.06    647.06 o 
   8  17  21     2482.16     2058.42    634.03 o 
   0  18  21     4910.68     5072.22    746.94 o 
   1  18  21      697.53      522.94    354.66 o 
   2  18  21     2850.85     3129.58    469.34 o 
   3  18  21     4619.79     5706.25    812.08 o 
   4  18  21      325.79      898.93    568.89 o 
   5  18  21     6881.20     7647.42    951.04 o 
   0   0  22    12089.33    12022.55    535.83 o 
   1   0  22    19238.50    19645.12    601.45 o 
   2   0  22     1787.29     1445.32     75.60 o 
   3   0  22    43031.81    44380.18   1218.19 o 
   4   0  22     1285.01     1253.55     82.55 o 
   5   0  22    42157.74    41948.81   1521.10 o 
   6   0  22     3927.39     3739.44    206.62 o 
   7   0  22    53303.04    52450.10   1619.84 o 
   8   0  22      324.63      499.88     92.63 o 
   9   0  22    10885.41    10479.95    517.12 o 
  10   0  22      448.87      526.78    100.69 o 
  11   0  22     1255.99     1322.70    127.09 o 
  12   0  22      582.55      362.46    105.27 o 
  13   0  22     3008.68     2995.92    178.81 o 
  14   0  22      563.04      756.93    153.84 o 
  15   0  22    16957.38    17466.70    700.97 o 
  16   0  22       67.35       85.18    187.42 o 
  17   0  22    15538.62    16964.87   1680.61 o 
  18   0  22      979.22      586.26    442.95 o 
   1   1  22    74462.97    76431.39   1618.38 o 
   2   1  22       51.95       27.46     37.74 o 
   3   1  22    40088.45    40635.46    881.95 o 
   4   1  22      239.13      165.65     81.77 o 
   5   1  22    10965.12    10238.72    247.45 o 
   6   1  22     1373.22     1314.40    146.70 o 
   7   1  22    11338.77    11217.32    291.56 o 
   8   1  22      258.00      422.80     71.93 o 
   9   1  22    49093.44    47779.89   1224.81 o 
  10   1  22       64.69       14.73     73.10 o 
  11   1  22    34283.87    34105.55    821.56 o 
  12   1  22        7.13      -43.16     71.53 o 
  13   1  22    13216.97    13131.36    354.38 o 
  14   1  22       12.86      116.71     89.85 o 
  15   1  22     2181.98     2370.98    194.83 o 
  16   1  22      380.04      666.28    144.92 o 
  17   1  22      178.45       39.07    139.17 o 
  18   1  22      146.62      226.37    143.46 o 
   0   2  22     6546.38     7416.73    805.56 o 
   1   2  22     6735.26     6869.31    194.26 o 
   2   2  22      257.31      343.96     90.72 o 
   3   2  22    57565.14    57749.92   1245.03 o 
   4   2  22      178.76      246.81     44.54 o 
   5   2  22    56056.55    54751.05   1269.73 o 
   6   2  22      406.09      352.70     51.83 o 
   7   2  22    29374.92    28863.12    683.37 o 
   8   2  22       44.61       20.98     45.38 o 
   9   2  22    12368.85    11969.49    287.44 o 
  10   2  22      276.10      328.40     74.31 o 
  11   2  22      263.19       80.92     75.48 o 
  12   2  22     1591.77     1815.19    121.33 o 
  13   2  22     6931.75     6621.92    302.27 o 
  14   2  22      550.49      690.78    116.41 o 
  15   2  22    16166.02    16688.38    764.70 o 
  16   2  22      339.21      218.74    119.18 o 
  17   2  22    12393.70    13044.99    566.25 o 
  18   2  22      352.49      537.09    152.64 o 
   1   3  22    69016.11    68548.62   1732.24 o 
   2   3  22      382.96      343.77     76.82 o 
   3   3  22    47953.08    48708.79   1058.77 o 
   4   3  22      136.51      143.96     40.10 o 
   5   3  22     3564.05     3660.65    120.88 o 
   6   3  22     2695.01     2793.68    121.50 o 
   7   3  22     7212.00     6840.83    235.71 o 
   8   3  22      422.82      499.83    101.75 o 
   9   3  22    40323.34    39955.14   1115.53 o 
  10   3  22      463.93      495.41     80.71 o 
  11   3  22    31048.93    30953.48    871.30 o 
  12   3  22      656.45      485.75     69.59 o 
  13   3  22    10597.14     9856.74    390.19 o 
  14   3  22       52.75      -59.03    120.67 o 
  15   3  22     3412.27     3665.62    285.20 o 
  16   3  22       76.56       64.80    136.57 o 
  17   3  22       10.53      -17.95    123.62 o 
  18   3  22       40.54      -61.71    126.13 o 
   0   4  22     2564.86     2883.33    207.83 o 
   1   4  22    11396.53    11447.32    297.50 o 
   2   4  22     2278.17     2223.93    114.66 o 
   3   4  22    58358.81    57814.88   1466.43 o 
   4   4  22      260.56      320.35     71.97 o 
   5   4  22    50773.59    50599.94   1107.20 o 
   6   4  22      103.75       -0.51     48.89 o 
   7   4  22    31715.34    32185.26    761.09 o 
   8   4  22       26.76       77.35     66.91 o 
   9   4  22    15126.79    14916.65    454.27 o 
  10   4  22     1222.50     1200.73    163.50 o 
  11   4  22      865.71      804.02    136.83 o 
  12   4  22     1550.18     1513.94    125.01 o 
  13   4  22     3732.78     3904.86    194.30 o 
  14   4  22       81.40      108.33    139.40 o 
  15   4  22    12722.64    12212.58    789.42 o 
  16   4  22       46.77       56.58    133.59 o 
  17   4  22    10992.86    10835.58    438.85 o 
  18   4  22      150.85       -2.03    145.89 o 
   1   5  22    41063.37    41296.81   1060.19 o 
   2   5  22      557.01      560.73     85.59 o 
   3   5  22    28113.01    29317.49    771.13 o 
   4   5  22     1198.88     1454.76    107.46 o 
   5   5  22     4712.77     4939.19    203.19 o 
   6   5  22     2007.05     2093.23    118.59 o 
   7   5  22     5496.55     5465.63    171.44 o 
   8   5  22      537.31      717.76     73.33 o 
   9   5  22    20795.53    20682.47    611.11 o 
  10   5  22        8.35      -33.96     82.39 o 
  11   5  22    26587.72    26309.06    765.50 o 
  12   5  22      729.95      638.21    103.01 o 
  13   5  22     9164.62     9417.98    482.91 o 
  14   5  22      339.81      434.38    105.20 o 
  15   5  22     1208.68     1193.65    171.27 o 
  16   5  22       20.46     -148.55    148.55 o 
  17   5  22        7.86     -107.95    156.21 o 
  18   5  22      150.36       21.22    242.37 o 
   0   6  22      653.60      693.01    133.66 o 
   1   6  22     8331.62     7959.55    228.22 o 
   2   6  22      166.42      207.14     74.66 o 
   3   6  22    31922.71    32331.35    847.60 o 
   4   6  22      104.02       43.50     77.00 o 
   5   6  22    35246.29    35188.37   1017.86 o 
   6   6  22       45.56      -22.96     90.32 o 
   7   6  22    17710.46    17192.14    592.18 o 
   8   6  22      123.78      156.08     89.87 o 
   9   6  22     8521.33     8851.12    267.84 o 
  10   6  22      236.18      354.92     91.01 o 
  11   6  22     1017.71     1199.96    125.64 o 
  12   6  22       54.48      158.91     95.46 o 
  13   6  22     4445.52     4533.74    208.89 o 
  14   6  22       45.38       40.18    102.42 o 
  15   6  22    10314.55    10486.95    821.80 o 
  16   6  22        1.13      -92.00    150.77 o 
  17   6  22     7709.71     8290.95    618.43 o 
   1   7  22    22604.32    23288.29    688.15 o 
   2   7  22        5.08      -75.98     75.98 o 
   3   7  22    13772.26    14255.04    622.98 o 
   4   7  22       13.36      174.16     97.98 o 
   5   7  22     2874.07     2947.54    204.43 o 
   6   7  22      644.58      769.49    113.60 o 
   7   7  22     4321.59     4184.08    227.43 o 
   8   7  22      116.24      173.78    152.31 o 
   9   7  22    17377.19    17433.67    689.51 o 
  10   7  22      817.55      897.83    158.58 o 
  11   7  22    11940.44    12507.13    388.42 o 
  12   7  22      122.95      161.50     95.60 o 
  13   7  22     4700.82     5025.99    259.41 o 
  14   7  22        9.96        1.63    136.09 o 
  15   7  22      716.91      854.98    125.45 o 
  16   7  22       63.03      153.91    115.76 o 
  17   7  22      166.62      -56.33    157.55 o 
   0   8  22     1760.92     2028.70    179.51 o 
   1   8  22     1918.48     2123.33    181.50 o 
   2   8  22      584.52      652.59    108.37 o 
   3   8  22    12402.65    12447.51    397.38 o 
   4   8  22      111.63      -58.96    102.24 o 
   5   8  22    13594.53    13409.99    540.62 o 
   6   8  22       12.06     -131.53    131.53 o 
   7   8  22     8190.57     8897.01    518.05 o 
   8   8  22        5.59     -142.45    142.45 o 
   9   8  22     4156.76     4178.75    205.71 o 
  10   8  22      142.52      127.11    129.95 o 
  11   8  22      438.15      556.48    142.85 o 
  12   8  22      350.27      477.01    146.47 o 
  13   8  22      747.61      845.81    159.64 o 
  14   8  22      323.68      272.55    158.88 o 
  15   8  22     5487.66     6055.63    653.76 o 
  16   8  22       20.62      118.11    152.31 o 
   1   9  22     8225.39     8130.00    448.79 o 
   2   9  22      476.08      370.64    133.60 o 
   3   9  22    11323.30    11501.78    380.94 o 
   4   9  22       58.61       33.64    107.65 o 
   5   9  22      944.27     1106.92    148.53 o 
   6   9  22      787.78      832.16    141.91 o 
   7   9  22     2325.96     2250.80    187.60 o 
   8   9  22       63.64       50.54    128.27 o 
   9   9  22     7716.07     8032.77    560.09 o 
  10   9  22     1066.59      995.13     88.71 o 
  11   9  22     4574.57     5104.27    428.59 o 
  12   9  22      509.16      635.46    160.71 o 
  13   9  22     1532.78     1583.49    186.17 o 
  14   9  22        7.22       47.26    152.55 o 
  15   9  22      383.09      266.12    175.51 o 
  16   9  22       53.26      187.21    161.44 o 
   0  10  22        6.53      134.52    194.54 o 
   1  10  22     1184.75      907.00    157.13 o 
   2  10  22       63.80      277.01    126.45 o 
   3  10  22     5187.94     4384.86    230.71 o 
   4  10  22       59.32     -149.53    149.53 o 
   5  10  22     5461.57     4744.17    411.95 o 
   6  10  22       59.51     -103.67    103.67 o 
   7  10  22     2120.39     2169.68    129.92 o 
   8  10  22        3.94      -61.23     61.23 o 
   9  10  22     1208.20     1263.19    158.89 o 
  10  10  22       13.79      118.05    121.20 o 
  11  10  22       16.48       -7.09    125.78 o 
  12  10  22       17.39      116.97    132.08 o 
  13  10  22      598.86      959.37    179.26 o 
  14  10  22       10.28      130.14    158.77 o 
  15  10  22     1727.27     2228.45    311.72 o 
   1  11  22     1481.02     1599.51    181.32 o 
   2  11  22      182.99       87.23    144.36 o 
   3  11  22     1980.09     2048.05    170.38 o 
   4  11  22       26.08       44.47    132.45 o 
   5  11  22      983.40     1056.95    152.26 o 
   6  11  22      468.51      466.03    152.94 o 
   7  11  22      362.97      181.88    133.88 o 
   8  11  22      448.51      302.81    144.74 o 
   9  11  22     1318.39     1654.36    327.42 o 
  10  11  22        3.46     -122.83    122.83 o 
  11  11  22     1296.86     1386.95    221.21 o 
  12  11  22       33.54       13.19    134.63 o 
  13  11  22      181.59      440.49    143.80 o 
  14  11  22       29.80       65.23    140.64 o 
  15  11  22       26.29       37.68    165.76 o 
   0  12  22       54.88      287.11    120.93 o 
   1  12  22      558.80      592.75     93.76 o 
   2  12  22       22.61       26.93     90.85 o 
   3  12  22     2139.65     2493.16    135.37 o 
   4  12  22      311.20       65.34    139.38 o 
   5  12  22     1931.42     1975.38    206.89 o 
   6  12  22       41.95     -143.02    143.02 o 
   7  12  22      341.03      200.55    152.66 o 
   8  12  22       93.77       68.15    140.21 o 
   9  12  22      589.18      250.53    148.16 o 
  10  12  22       17.88      101.52    149.09 o 
  11  12  22      826.34      679.04    166.48 o 
  12  12  22       10.01      131.12    139.47 o 
  13  12  22       96.74      158.80    140.69 o 
  14  12  22        0.57      -23.64    140.33 o 
   1  13  22      316.26      575.09     78.52 o 
   2  13  22        0.77      -87.29    122.23 o 
   3  13  22      630.96      625.09    130.82 o 
   4  13  22       90.71      141.87    177.42 o 
   5  13  22      173.55      108.84    140.73 o 
   6  13  22        1.03      368.62    267.27 o 
   7  13  22        2.21      -94.36    150.07 o 
   8  13  22        7.05     -124.48    149.29 o 
   9  13  22       14.37       17.54    155.26 o 
  10  13  22        6.06     -159.85    159.85 o 
  11  13  22        7.76      259.08    152.16 o 
  12  13  22       44.90      -36.77    157.18 o 
  13  13  22       85.25      -17.94    156.24 o 
   0  14  22      222.24      642.71    421.24 o 
   1  14  22        6.72       94.15    327.87 o 
   2  14  22       25.29      -56.76    101.24 o 
   3  14  22      108.54      118.22    123.17 o 
   4  14  22      799.37      625.41    162.71 o 
   5  14  22      215.70      360.59    152.48 o 
   6  14  22       75.59     -165.34    194.55 o 
   7  14  22      337.06      394.81    178.19 o 
   8  14  22      331.23      277.70    159.02 o 
   9  14  22        1.38      145.37    154.62 o 
  10  14  22      204.28       21.85    155.17 o 
  11  14  22        0.23     -198.85    198.85 o 
  12  14  22       49.72      429.92    477.69 o 
   1  15  22      552.13     1348.73    342.13 o 
   2  15  22      140.48      196.87    302.84 o 
   3  15  22       51.48      183.26    588.43 o 
   4  15  22      220.68      842.48    482.03 o 
   5  15  22        1.28      -30.40    460.32 o 
   6  15  22      213.59      122.29    386.50 o 
   7  15  22       41.09     1111.72    516.78 o 
   8  15  22      266.78       95.71    429.92 o 
   9  15  22       90.34      159.23    282.27 o 
  10  15  22        1.94       19.82    362.61 o 
  11  15  22      147.96      573.23    503.75 o 
   0  16  22        9.61      269.24    464.66 o 
   1  16  22      250.74      367.32    328.40 o 
   2  16  22       33.35      363.28    331.25 o 
   3  16  22      799.99     1593.39    372.78 o 
   4  16  22      189.80      438.61    495.06 o 
   5  16  22      958.82     1276.74    547.17 o 
   6  16  22       95.45     -473.35    473.35 o 
   7  16  22     1151.90     1398.34    581.92 o 
   8  16  22       61.64      -91.20    499.41 o 
   9  16  22      104.36      230.16    529.80 o 
   1  17  22     3252.60     4306.59    483.05 o 
   2  17  22      138.04      -12.30    338.47 o 
   3  17  22      829.30     1718.12    588.43 o 
   4  17  22      145.98      568.89    529.80 o 
   5  17  22       85.39      186.73    542.83 o 
   6  17  22        6.85     -369.13    516.78 o 
   7  17  22      327.11       65.14    538.49 o 
   0  18  22      274.65      977.10    534.15 o 
   1  18  22      147.22      577.20    360.56 o 
   2  18  22      492.26      615.53    360.80 o 
   3  18  22     1605.39     1441.76    586.26 o 
   4  18  22       91.79      290.96    529.80 o 
   1   1  23     2807.14     4227.83    141.88 o 
   2   1  23     4610.09     4607.82    134.79 o 
   3   1  23      148.98      296.27     53.74 o 
   4   1  23      125.89      226.33     45.30 o 
   5   1  23       38.37       36.21     42.30 o 
   6   1  23     2343.75     2182.58    123.24 o 
   7   1  23      161.72       80.64     65.95 o 
   8   1  23      168.08      100.71     69.85 o 
   9   1  23        7.49       40.79     73.38 o 
  10   1  23        0.67      -74.15     74.15 o 
  11   1  23      786.44      859.23     94.30 o 
  12   1  23       60.71      -69.84     74.54 o 
  13   1  23        7.69      -17.53     80.48 o 
  14   1  23      207.30      281.73     84.82 o 
  15   1  23      168.00      103.56     98.08 o 
  16   1  23      369.44      423.47    145.82 o 
  17   1  23        0.23     -136.10    136.10 o 
  18   1  23       93.46     -137.07    137.07 o 
   0   2  23     4359.17     4975.03    429.92 o 
   1   2  23      297.80      314.89     44.43 o 
   2   2  23      403.10      522.62     57.19 o 
   3   2  23      660.11      900.93     84.75 o 
   4   2  23      947.27      877.14     55.45 o 
   5   2  23     3250.20     3377.88    126.85 o 
   6   2  23       38.75      -53.61     53.61 o 
   7   2  23     2622.38     2531.04     99.81 o 
   8   2  23      872.19      830.58     60.94 o 
   9   2  23      616.60      486.83     54.73 o 
  10   2  23      563.32      692.47     82.74 o 
  11   2  23      489.22      475.76     83.15 o 
  12   2  23     1140.98     1159.27    118.56 o 
  13   2  23     1108.46      916.53    137.90 o 
  14   2  23      208.30      123.91    123.57 o 
  15   2  23       21.04      218.09    117.97 o 
  16   2  23        5.82        7.62    119.10 o 
  17   2  23      104.18        9.68    147.55 o 
  18   2  23       41.21     -126.68    140.93 o 
   1   3  23     3502.21     4157.14    187.06 o 
   2   3  23      721.34      901.11    100.53 o 
   3   3  23     1042.02     1221.13     81.81 o 
   4   3  23     3546.99     3825.38    122.52 o 
   5   3  23      232.62      194.70     49.60 o 
   6   3  23     3579.23     3420.44    128.82 o 
   7   3  23      299.50      105.37     91.74 o 
   8   3  23     1560.08     1219.63    123.27 o 
   9   3  23     3368.79     3135.47    144.68 o 
  10   3  23       63.04       40.56     60.02 o 
  11   3  23     2693.91     2641.66    123.97 o 
  12   3  23      907.11      983.94    149.22 o 
  13   3  23     1187.09     1332.10    152.16 o 
  14   3  23     1044.24     1242.29    165.48 o 
  15   3  23      306.25      261.87    138.58 o 
  16   3  23      996.61     1118.29    164.97 o 
  17   3  23        1.57      -34.68    126.07 o 
  18   3  23      309.47      104.61    132.45 o 
   0   4  23    16269.35    16799.34    644.63 o 
   1   4  23     1148.94     1217.06     89.34 o 
   2   4  23     9163.31     9234.30    272.25 o 
   3   4  23     4556.67     4850.42    156.62 o 
   4   4  23     1077.67     1045.59     93.40 o 
   5   4  23     4847.70     5343.39    150.54 o 
   6   4  23       31.58       -8.74     51.88 o 
   7   4  23     8737.46     8491.22    250.87 o 
   8   4  23     1766.21     1705.87    125.26 o 
   9   4  23      970.93      877.71    103.42 o 
  10   4  23     5225.55     5347.97    235.13 o 
  11   4  23       15.49     -104.05    104.05 o 
  12   4  23     2121.97     1912.81    133.97 o 
  13   4  23      743.81      677.47    183.65 o 
  14   4  23     2239.74     2160.82    200.91 o 
  15   4  23     1345.07     1490.60    184.24 o 
  16   4  23       95.06      157.92    169.26 o 
  17   4  23      935.86     1009.90    201.83 o 
  18   4  23      310.62      599.64    223.04 o 
   1   5  23    13389.55    13550.53    381.93 o 
   2   5  23      849.23      979.79    122.30 o 
   3   5  23     1287.71     1734.29    106.97 o 
   4   5  23     3665.21     4373.55    299.66 o 
   5   5  23       41.37       91.09     75.41 o 
   6   5  23     9191.31     9075.34    282.54 o 
   7   5  23     1509.09     1513.50     80.58 o 
   8   5  23     5209.51     4912.22    172.17 o 
   9   5  23     2644.48     2525.28    138.59 o 
  10   5  23       23.49      -83.46     83.46 o 
  11   5  23     1770.92     1768.50    136.68 o 
  12   5  23      898.68      928.66    116.69 o 
  13   5  23     2912.48     2763.77    174.16 o 
  14   5  23     1098.88     1090.68    114.77 o 
  15   5  23     1252.98     1097.57    173.94 o 
  16   5  23     1609.18     1899.56    203.15 o 
  17   5  23        2.74      -43.45    159.01 o 
   0   6  23    12634.44    13462.86    543.14 o 
   1   6  23     1027.78     1061.74    100.67 o 
   2   6  23     9199.74     9746.09    296.66 o 
   3   6  23     6145.27     5931.43    214.63 o 
   4   6  23     4441.29     4659.10    186.30 o 
   5   6  23     8500.12     8632.67    308.49 o 
   6   6  23      575.02      559.05    107.66 o 
   7   6  23     9567.03     8947.62    323.32 o 
   8   6  23     3425.18     3505.04    256.36 o 
   9   6  23     1558.46     1592.85    111.26 o 
  10   6  23     5411.67     5311.08    189.12 o 
  11   6  23        2.80      -50.10     90.72 o 
  12   6  23     4751.72     4657.13    219.92 o 
  13   6  23      280.17      396.01    124.11 o 
  14   6  23      905.24      910.54    127.65 o 
  15   6  23     1426.67     1369.10    131.45 o 
  16   6  23       76.26      -26.77    150.46 o 
  17   6  23     2434.89     2650.41    229.44 o 
   1   7  23    23184.52    22987.26    620.18 o 
   2   7  23     4023.81     4139.03    173.63 o 
   3   7  23     8565.01     8456.49    319.75 o 
   4   7  23    13181.50    14216.53    459.75 o 
   5   7  23      687.11      567.40    111.48 o 
   6   7  23    14643.83    15208.38    487.90 o 
   7   7  23     1551.54     1728.04    168.61 o 
   8   7  23     4136.70     4301.64    232.47 o 
   9   7  23     9001.64     9023.24    368.45 o 
  10   7  23     1029.67     1055.37    148.31 o 
  11   7  23    10405.76    10620.21    422.23 o 
  12   7  23      953.27      961.14    126.23 o 
  13   7  23     5966.39     6267.65    326.25 o 
  14   7  23     1867.33     1976.81    151.21 o 
  15   7  23     1308.59     1361.20    141.44 o 
  16   7  23     2536.06     2646.47    168.32 o 
  17   7  23      242.26      133.17    330.04 o 
   0   8  23    16334.86    15815.76    634.55 o 
   1   8  23      352.55      219.21    101.36 o 
   2   8  23     8893.41     9120.50    325.36 o 
   3   8  23     4934.87     5545.58    289.66 o 
   4   8  23     1940.02     2203.59    153.52 o 
   5   8  23    13679.39    13261.05    490.29 o 
   6   8  23      448.43      487.45    202.46 o 
   7   8  23    15039.10    15745.84    577.29 o 
   8   8  23     3520.90     3514.77    217.37 o 
   9   8  23     3765.56     3506.81    219.86 o 
  10   8  23     6663.11     6407.75    333.46 o 
  11   8  23      203.89       14.86    135.91 o 
  12   8  23     5014.54     5158.74    275.23 o 
  13   8  23     1760.24     1660.34    180.58 o 
  14   8  23     1634.54     2133.47    191.73 o 
  15   8  23     2081.16     2108.19    217.16 o 
  16   8  23       61.94      -14.74    159.28 o 
   1   9  23    16945.09    16635.39    601.43 o 
   2   9  23     3685.38     3630.04    226.03 o 
   3   9  23     5311.11     5642.85    228.97 o 
   4   9  23    13716.24    14245.44    471.85 o 
   5   9  23       87.90      297.66    133.14 o 
   6   9  23    16139.07    16858.20    603.16 o 
   7   9  23     1764.18     1736.90    174.40 o 
   8   9  23     8827.48     8941.31    333.59 o 
   9   9  23     6441.40     6397.19    351.89 o 
  10   9  23      907.07      706.65    143.07 o 
  11   9  23     8075.91     8626.10    471.19 o 
  12   9  23      652.77      753.58    164.33 o 
  13   9  23     3725.43     3658.79    240.45 o 
  14   9  23     3389.37     3502.47    242.09 o 
  15   9  23      886.34      766.04    175.20 o 
  16   9  23     3012.05     2919.30    361.08 o 
   0  10  23    25780.27    27154.61   1308.13 o 
   1  10  23      816.73      406.53    150.73 o 
   2  10  23    15324.05    15772.72    523.04 o 
   3  10  23     4974.66     5263.96    258.02 o 
   4  10  23     1005.53     1331.77    202.42 o 
   5  10  23     9994.95     9033.89    798.66 o 
   6  10  23      839.07      861.49    165.62 o 
   7  10  23     9659.76     8992.53    385.52 o 
   8  10  23     3538.12     3179.53    154.00 o 
   9  10  23     2942.95     2786.09    184.02 o 
  10  10  23     7265.74     7332.65    303.88 o 
  11  10  23       59.66        5.44    126.05 o 
  12  10  23     8306.83     8237.17    329.16 o 
  13  10  23     2341.13     2565.55    242.92 o 
  14  10  23     4518.56     4858.50    285.83 o 
  15  10  23     3352.95     3151.55    238.12 o 
   1  11  23    28047.30    26430.05    904.27 o 
   2  11  23     5513.73     5435.46    296.21 o 
   3  11  23     6706.32     6185.23    371.54 o 
   4  11  23    11765.82    11864.75    514.61 o 
   5  11  23       44.14       58.30    130.67 o 
   6  11  23    13775.80    13760.28    467.98 o 
   7  11  23     2946.08     2781.06    209.95 o 
   8  11  23     8486.67     7598.57    353.51 o 
   9  11  23     5493.27     5372.03    256.54 o 
  10  11  23      466.05      262.71    131.39 o 
  11  11  23     8761.97     8753.48    393.31 o 
  12  11  23      629.62      406.60    146.33 o 
  13  11  23     7904.10     8930.78    357.18 o 
  14  11  23     2986.00     3020.57    207.70 o 
   0  12  23    21065.98    19903.43    783.47 o 
   1  12  23     1460.22     1293.27    113.36 o 
   2  12  23    10448.70    10052.29    655.40 o 
   3  12  23     8756.04     8415.13    300.85 o 
   4  12  23     1505.87     1388.23    176.76 o 
   5  12  23    13628.49    12645.63    623.31 o 
   6  12  23      464.02      318.13    157.36 o 
   7  12  23     8623.31     8268.38    536.36 o 
   8  12  23     4516.92     4028.36    251.62 o 
   9  12  23     2415.31     2352.07    208.52 o 
  10  12  23     7151.85     6712.43    336.85 o 
  11  12  23       41.42      -93.96    136.20 o 
  12  12  23     6299.87     6490.50    424.97 o 
  13  12  23     1033.37     1052.18    163.64 o 
   1  13  23    16252.65    15509.55    479.98 o 
   2  13  23     4848.69     4469.68    322.18 o 
   3  13  23     4418.08     4106.21    239.99 o 
   4  13  23    12473.37    12080.93    885.31 o 
   5  13  23       12.19     -140.47    140.47 o 
   6  13  23    14133.16    13405.22    580.25 o 
   7  13  23     1490.72     1173.32    184.37 o 
   8  13  23     5472.82     4585.47    298.66 o 
   9  13  23     4121.36     4082.05    304.01 o 
  10  13  23     1043.15      888.08    227.75 o 
  11  13  23     7185.13     7110.95    600.48 o 
  12  13  23      322.25      339.29    163.48 o 
  13  13  23     5123.90     4811.01    292.15 o 
   0  14  23    15338.88    15850.70   1268.06 o 
   1  14  23      290.54      -98.45    278.98 o 
   2  14  23     9690.83     8700.44    536.88 o 
   3  14  23     3614.38     3114.45    228.08 o 
   4  14  23     1614.14     1468.41    341.73 o 
   5  14  23    10357.03     9566.84    452.73 o 
   6  14  23      272.57      103.84    149.67 o 
   7  14  23     9001.11     8850.11    436.20 o 
   8  14  23     3426.52     3534.43    421.83 o 
   9  14  23     2815.67     2639.52    232.73 o 
  10  14  23     5082.53     4377.59    401.29 o 
  11  14  23       16.35     -158.43    158.43 o 
   1  15  23    13340.89    14190.80   1092.18 o 
   2  15  23      990.67     1260.52    341.55 o 
   3  15  23     5980.55     6494.44    544.93 o 
   4  15  23     5755.98     5988.52    777.34 o 
   5  15  23      117.54     -290.96    451.64 o 
   6  15  23     7850.27     8021.58    772.99 o 
   7  15  23     2037.35     1919.93    260.56 o 
   8  15  23     5206.69     4745.35    363.53 o 
   9  15  23     5405.09     5043.76    501.58 o 
  10  15  23      102.22      399.52    512.43 o 
   0  16  23     8323.83     8277.10    894.59 o 
   1  16  23      245.82      544.63    333.16 o 
   2  16  23     8017.91     8054.46    622.25 o 
   3  16  23     3382.93     3339.10    443.33 o 
   4  16  23     1330.07     1120.41    538.49 o 
   5  16  23    10503.04    12411.31   1168.17 o 
   6  16  23      229.81      469.01    534.15 o 
   7  16  23    10015.98    10982.58   1107.38 o 
   8  16  23     1528.19     2297.27    655.74 o 
   1  17  23     4308.98     4751.27    500.41 o 
   2  17  23      765.34     1090.95    367.87 o 
   3  17  23     1704.20     1823.92    586.26 o 
   4  17  23     4414.24     5623.74    807.73 o 
   5  17  23       21.14      881.56    560.20 o 
   6  17  23     5159.88     5654.14    829.45 o 
   0  18  23     4929.01     5658.48    764.31 o 
   1  18  23      214.96      531.04    355.85 o 
   2  18  23     2900.04     3521.44    542.83 o 
   3  18  23     2298.59     2744.56    651.40 o 
   0   0  24    21363.01    21868.16   1109.55 o 
   1   0  24      129.55       61.36     44.93 o 
   2   0  24    30675.67    30966.54    948.50 o 
   3   0  24      508.71      816.18     65.19 o 
   4   0  24    23688.63    22933.41   1036.54 o 
   5   0  24       60.34      170.82     95.12 o 
   6   0  24      255.74      279.38    100.98 o 
   7   0  24      234.46      205.01    104.05 o 
   8   0  24    27951.87    26345.28    985.06 o 
   9   0  24      555.08      394.40    115.76 o 
  10   0  24    47605.87    47697.61   1487.64 o 
  11   0  24      109.24      155.48     97.76 o 
  12   0  24    15435.25    15682.45    538.89 o 
  13   0  24      112.32       27.14    123.09 o 
  14   0  24     2642.85     2779.57    266.19 o 
  15   0  24      774.67      788.78    154.01 o 
  16   0  24      726.51      792.56    156.42 o 
  17   0  24      333.99      155.36    195.53 o 
  18   0  24      647.51      616.66    447.29 o 
   1   1  24     5055.19     5779.13    159.54 o 
   2   1  24    36084.80    36783.86    852.20 o 
   3   1  24      808.05      936.58     63.33 o 
   4   1  24    66338.48    65010.05   1501.96 o 
   5   1  24      118.28       79.49     42.89 o 
   6   1  24    51868.54    50398.99   1269.45 o 
   7   1  24      301.42      367.83     80.05 o 
   8   1  24    24578.63    23528.46    626.40 o 
   9   1  24     1395.97     1430.27    172.43 o 
  10   1  24     5217.31     4844.76    188.39 o 
  11   1  24      783.51      684.70     92.29 o 
  12   1  24     1838.50     1790.69    119.84 o 
  13   1  24      838.62      733.57     91.55 o 
  14   1  24    12663.62    12926.37    354.05 o 
  15   1  24      421.94      492.44    139.64 o 
  16   1  24    18014.10    19247.55    681.86 o 
  17   1  24        0.91       31.63    137.97 o 
  18   1  24     7772.84     8395.84    366.02 o 
   0   2  24    60193.48    60290.52   2629.92 o 
   1   2  24      694.68      742.62     84.32 o 
   2   2  24    41037.45    40718.04   1019.82 o 
   3   2  24     1390.00     1516.62    105.29 o 
   4   2  24    18911.01    19139.76    431.45 o 
   5   2  24      283.19      393.56     53.27 o 
   6   2  24      375.26      394.91     54.03 o 
   7   2  24      480.12      516.68     67.61 o 
   8   2  24    31118.24    30167.25    712.93 o 
   9   2  24      175.92      181.49     75.35 o 
  10   2  24    39112.50    38341.39   1083.91 o 
  11   2  24       22.44       13.84     90.63 o 
  12   2  24    22466.51    21600.73    649.01 o 
  13   2  24      382.41      423.95    155.45 o 
  14   2  24     8319.84     8191.85    355.33 o 
  15   2  24      292.03      311.60    137.00 o 
  16   2  24      764.81      903.49    139.48 o 
  17   2  24      717.77      556.64    153.82 o 
  18   2  24      625.05      746.71    222.06 o 
   1   3  24      367.73      529.97     89.51 o 
   2   3  24    31782.83    32307.81   1014.47 o 
   3   3  24      946.80      865.17     80.86 o 
   4   3  24    44359.17    44658.02   1041.49 o 
   5   3  24      442.14      385.01     50.91 o 
   6   3  24    33420.17    32700.73    837.92 o 
   7   3  24      356.76      358.66     79.73 o 
   8   3  24    15152.00    14816.47    444.75 o 
   9   3  24      401.94      549.38    101.31 o 
  10   3  24     4129.52     4003.40    184.18 o 
  11   3  24     1061.12     1199.57    154.37 o 
  12   3  24      722.31      711.80    144.58 o 
  13   3  24      217.52      179.04    135.49 o 
  14   3  24    14454.14    14551.39    612.18 o 
  15   3  24       89.92      -19.89    134.04 o 
  16   3  24    16532.43    17516.56    693.25 o 
  17   3  24       95.21      100.56    153.11 o 
   0   4  24    32218.01    34146.80   1247.05 o 
   1   4  24      217.83      194.07     62.22 o 
   2   4  24    25479.57    25515.38    729.85 o 
   3   4  24      937.61      923.48    112.64 o 
   4   4  24     8021.15     8195.92    283.93 o 
   5   4  24      858.08     1013.36    105.37 o 
   6   4  24      786.97      852.52     65.85 o 
   7   4  24     1159.32     1272.13     81.76 o 
   8   4  24    15236.37    14899.56    450.39 o 
   9   4  24      383.38      337.38     83.84 o 
  10   4  24    24255.53    24961.21    810.17 o 
  11   4  24       60.32      -36.55    125.99 o 
  12   4  24    13744.35    13551.80    676.20 o 
  13   4  24       18.97      -54.40    134.12 o 
  14   4  24     5107.87     5147.42    302.81 o 
  15   4  24      120.67      282.16    152.03 o 
  16   4  24      535.98      306.43    161.29 o 
  17   4  24      161.61      -54.90    158.80 o 
   1   5  24     1147.08     1300.89     93.62 o 
   2   5  24    29339.17    28995.21    833.91 o 
   3   5  24       15.62       49.33     74.01 o 
   4   5  24    37327.98    36525.68    952.58 o 
   5   5  24      110.46       88.46     77.00 o 
   6   5  24    16824.46    16529.51    503.10 o 
   7   5  24       35.94      -58.20     58.20 o 
   8   5  24     9359.19     9472.78    345.24 o 
   9   5  24     1603.10     1803.88    130.93 o 
  10   5  24     3222.52     3255.37    189.30 o 
  11   5  24       21.98       23.36     95.11 o 
  12   5  24      436.87      335.82    103.56 o 
  13   5  24      285.20      391.48    157.77 o 
  14   5  24     7918.10     7865.70    734.17 o 
  15   5  24      730.63      572.41    161.71 o 
  16   5  24    12623.76    13551.68   1056.94 o 
  17   5  24        1.32       65.49    168.97 o 
   0   6  24    24677.54    25165.37    947.34 o 
   1   6  24       51.36      -56.71     56.71 o 
   2   6  24    22634.40    22603.66    665.70 o 
   3   6  24       48.93      129.54     81.67 o 
   4   6  24    12230.04    12109.92    361.74 o 
   5   6  24      192.76      346.27     89.34 o 
   6   6  24       98.92       70.13     95.66 o 
   7   6  24     1263.07     1546.23    149.46 o 
   8   6  24    18813.20    18325.35    882.36 o 
   9   6  24      189.00      233.90    122.85 o 
  10   6  24    26445.71    27962.03    846.42 o 
  11   6  24       62.83      111.40     95.19 o 
  12   6  24    10629.51    10903.57    413.69 o 
  13   6  24        2.98      -60.59    100.27 o 
  14   6  24     2249.13     2280.16    157.11 o 
  15   6  24      295.72      141.96    149.35 o 
  16   6  24      134.76      155.41    161.30 o 
  17   6  24       15.16      -16.64    256.22 o 
   1   7  24       44.66      167.99     81.84 o 
   2   7  24     8611.14     9009.77    286.57 o 
   3   7  24      475.63      405.90     90.71 o 
   4   7  24    19458.29    19650.31    606.36 o 
   5   7  24        2.60     -117.56    129.88 o 
   6   7  24    13779.18    13817.76    455.68 o 
   7   7  24      767.28      649.54    131.78 o 
   8   7  24     7627.43     7518.81    388.62 o 
   9   7  24      576.23      589.88    186.79 o 
  10   7  24     2329.45     2292.58    185.56 o 
  11   7  24      747.38      731.93    145.93 o 
  12   7  24      411.60      182.86    153.30 o 
  13   7  24      240.52      338.04    151.48 o 
  14   7  24     6103.98     6472.12    460.24 o 
  15   7  24       13.27      -10.83    195.56 o 
  16   7  24     6228.51     7662.41    755.86 o 
   0   8  24     8067.49     8479.16    393.17 o 
   1   8  24      107.02      -83.30    103.28 o 
   2   8  24    13579.97    13819.81    499.26 o 
   3   8  24      109.83      110.52    106.13 o 
   4   8  24     6381.00     6512.68    270.58 o 
   5   8  24      772.12      840.05    160.39 o 
   6   8  24      450.71      394.65    133.11 o 
   7   8  24      171.45      467.35    139.20 o 
   8   8  24     8433.83     8595.21    410.87 o 
   9   8  24      299.99      342.59    176.13 o 
  10   8  24    12050.46    12180.19    646.87 o 
  11   8  24       44.17      -16.32    137.44 o 
  12   8  24     5433.51     5948.27    454.10 o 
  13   8  24      106.89      112.93    142.29 o 
  14   8  24     1095.24     1188.99    186.77 o 
  15   8  24       12.30      155.33    192.67 o 
  16   8  24      213.49      182.06    262.75 o 
   1   9  24       32.14      254.41    136.41 o 
   2   9  24     2648.86     2642.36    203.57 o 
   3   9  24      250.61      147.52    112.61 o 
   4   9  24     6199.68     6622.67    347.88 o 
   5   9  24      143.07       90.52    120.43 o 
   6   9  24     3485.71     3745.32    290.84 o 
   7   9  24      286.16       24.60    155.24 o 
   8   9  24     2405.42     2455.29    171.43 o 
   9   9  24      627.62      419.44    184.74 o 
  10   9  24      981.79     1095.90    194.31 o 
  11   9  24      737.03      735.04    160.96 o 
  12   9  24      106.73      137.52    153.83 o 
  13   9  24        7.57      174.89    154.80 o 
  14   9  24     2786.26     3255.37    415.95 o 
  15   9  24       19.59      -36.69    171.47 o 
   0  10  24     5515.99     4770.56    875.05 o 
   1  10  24       50.41      130.53    143.34 o 
   2  10  24     5051.15     5118.89    316.69 o 
   3  10  24      279.68      172.98    132.66 o 
   4  10  24     2423.26     2590.05    218.03 o 
   5  10  24     1006.47      986.89    192.43 o 
   6  10  24       75.56       26.94    137.14 o 
   7  10  24       18.22      118.27    117.97 o 
   8  10  24     5299.22     5445.20    336.51 o 
   9  10  24      282.63      108.34    140.68 o 
  10  10  24     4458.11     4826.79    368.03 o 
  11  10  24        2.68       34.07    130.81 o 
  12  10  24     2524.08     2952.50    232.23 o 
  13  10  24      376.71      565.84    173.38 o 
  14  10  24     1049.06     1525.14    197.02 o 
  15  10  24      110.44      664.62    273.34 o 
   1  11  24      227.14      396.87    164.21 o 
   2  11  24     5935.67     5608.49    358.53 o 
   3  11  24      569.31      659.44    200.80 o 
   4  11  24     4747.06     5000.60    349.76 o 
   5  11  24      240.44       58.21    139.82 o 
   6  11  24     1227.03     1075.20    165.05 o 
   7  11  24       99.26     -138.70    138.70 o 
   8  11  24      306.20      273.81    146.80 o 
   9  11  24        6.23     -108.73    129.50 o 
  10  11  24      296.53       65.13    161.98 o 
  11  11  24       92.63      290.75    140.20 o 
  12  11  24       99.79       52.92    142.56 o 
  13  11  24      139.64      668.38    155.49 o 
  14  11  24     1020.96     1111.32    164.20 o 
   0  12  24      552.13      707.45    144.60 o 
   1  12  24      101.07      -46.64     89.99 o 
   2  12  24       29.18      211.94    143.22 o 
   3  12  24      241.02      229.84    109.90 o 
   4  12  24       87.60       31.31    108.44 o 
   5  12  24       84.89      168.95    166.94 o 
   6  12  24       17.05       24.76    154.04 o 
   7  12  24       66.83      160.25    156.08 o 
   8  12  24      507.14      323.99    156.44 o 
   9  12  24       32.65     -147.36    147.36 o 
  10  12  24      415.07      453.38    168.03 o 
  11  12  24       11.16     -135.71    135.71 o 
  12  12  24       17.88      108.81    144.92 o 
  13  12  24        0.75      -21.50    141.39 o 
   1  13  24       73.87      188.56     90.01 o 
   2  13  24       16.43      -42.34     69.26 o 
   3  13  24        1.53     -128.70    128.70 o 
   4  13  24       67.25      108.21    279.52 o 
   5  13  24       94.34      -55.71    188.16 o 
   6  13  24      152.05      137.36    155.14 o 
   7  13  24        0.49     -181.47    181.47 o 
   8  13  24        2.51       61.01    250.83 o 
   9  13  24       10.94      -68.31    163.78 o 
  10  13  24       79.35      -19.00    159.67 o 
  11  13  24       15.69       49.35    166.01 o 
  12  13  24       46.95     -111.36    181.15 o 
   0  14  24      532.97     1137.78    434.27 o 
   1  14  24      176.01      295.77    286.80 o 
   2  14  24       20.93      182.21    121.97 o 
   3  14  24      109.10       65.94    134.09 o 
   4  14  24       80.28      -54.87    199.22 o 
   5  14  24       19.07      -29.88    148.89 o 
   6  14  24        4.02     -145.46    145.46 o 
   7  14  24       50.06      242.07    266.39 o 
   8  14  24       70.19      -70.34    160.22 o 
   9  14  24       35.32     -162.90    162.90 o 
  10  14  24       80.00      164.05    210.06 o 
  11  14  24       35.81       73.39    247.53 o 
   1  15  24       25.22      287.97    304.97 o 
   2  15  24       69.78      127.66    349.58 o 
   3  15  24        6.54      764.27    323.08 o 
   4  15  24      641.11      638.37    499.41 o 
   5  15  24       21.08      738.25    503.75 o 
   6  15  24      594.09      247.14    167.54 o 
   7  15  24        7.02     -274.83    479.86 o 
   8  15  24      104.79     -174.21    184.56 o 
   9  15  24       24.33       79.43    197.00 o 
  10  15  24        1.63     -243.19    516.78 o 
   0  16  24     3183.46     4103.81    647.06 o
[truncated: 138,753 more chars]
